# Supplementary material for: A Novel Single Cell RNA-seq Analysis of Non-Myeloid Circulating Cells in Late Sepsis
Source: Front Immunol. 2021 Aug 16;12:696536. doi: 10.3389/fimmu.2021.696536 (PMC8415415; doi:10.3389/fimmu.2021.696536)
Supplement: Supplementary Table 2 — Significant differentially expressed genes by cell type in analysis of Healthy controls vs All Sepsis patients. Differentially expressed genes are listed for each cell type (individual tabs). Natural log fold-changes are calculated as healthy mean divided by sepsis mean, i.e. negative value of logFC indicates higher expression in sepsis patients. PCT represents the proportion of cells that the corresponding gene is detected. [file Table_2.xlsx]

## Sheet: Legend
Supplementary Table 2: Significant differentially expressed genes by cell type in analysis of Healthy controls vs All Sepsis patients.
Differentially expressed genes are listed for each cell type (individual tabs). Natural log fold-changes are calculated as healthy mean divided by sepsis mean, i.e negative value of logFC indicates higher expression in sepsis patients. PCT represents the the proportion of cells that the corresponding gene is detected.

## Sheet: CD4T
	avg_logFC	Healthy PCT	Sepsis PCT	p_val_adj
STAT1	-0.44552	0.249	0.441	0.00301757
IL32	-0.402116	0.744	0.873	0.000215306
XIST	-0.38978	0.052	0.249	5.31761e-10
CENPK	-0.325544	0.042	0.211	5.02152e-08
SETD2	-0.286007	0.067	0.211	0.000574606
MALAT1	-0.27948	1	1	4.01037e-09
RPS2	0.285753	1	1	2.36803e-25
PCBP2	0.309076	0.906	0.803	0.00227332
MT-ATP8	0.400147	0.933	0.958	7.33249e-06
RPS26	0.532342	0.985	0.991	7.58287e-10
RPS4Y1	0.86195	0.828	0.291	4.32482e-25

## Sheet: CD8T
	avg_logFC	Healthy PCT	Sepsis PCT	p_val_adj
IL32	-0.576972	0.925	0.961	4.7461e-10
GBP5	-0.493978	0.094	0.26	0.00652079
MT-ND6	-0.484989	0.639	0.773	5.49815e-05
ATM	-0.458162	0.487	0.701	0.000339641
SAMD3	-0.413792	0.07	0.279	4.46821e-07
MT-ATP6	-0.412684	0.99	0.981	4.49414e-12
POLR2J3	-0.355109	0.145	0.383	5.96589e-05
XIST	-0.32892	0.019	0.195	1.36963e-09
MALAT1	-0.319428	1	0.981	2.59386e-09
CENPK	-0.313792	0.019	0.188	1.13946e-08
MORC3	-0.31252	0.101	0.279	0.00576823
NSG1	-0.306115	0.039	0.195	2.3267e-05
RPS5	0.252143	0.998	0.981	5.39912e-13
RPL35	0.257073	0.993	0.974	1.4752e-07
RPL4	0.260225	0.986	0.942	0.000126103
RPL6	0.264389	1	1	2.80496e-16
RPL10A	0.286861	0.99	0.935	2.69069e-09
RPS6	0.301567	0.998	0.968	6.8582e-14
RPS9	0.302226	0.99	0.948	6.46939e-11
PCBP2	0.309961	0.884	0.773	0.00612428
RPL12	0.324245	1	0.994	8.49001e-27
EIF1AY	0.340181	0.248	0.052	0.00614764
RPL21	0.342566	0.988	0.961	1.41488e-18
RPSAP58	0.405294	0.441	0.182	0.000100946
RPS2	0.409509	0.998	0.994	1.38928e-33
NME1-NME2	0.420127	0.783	0.519	1.09267e-06
SNORA76	0.469815	0.284	0.065	0.0002619
MT-ATP8	0.541088	0.964	0.948	1.2985e-19
RPS26	0.759933	0.993	0.968	1.50067e-41
RPS4Y1	1.46065	0.949	0.188	1.36736e-43

## Sheet: Act.CD4T
	avg_logFC	Healthy PCT	Sepsis PCT	p_val_adj
HBB	-1.2188	0.046	0.128	3.70138e-08
CCL5	-0.469148	0.156	0.237	0.0107842
STAT1	-0.394008	0.294	0.46	4.9668e-12
GZMA	-0.352883	0.143	0.237	0.000501054
ITGB1	-0.341995	0.595	0.725	4.14456e-09
XIST	-0.340152	0.056	0.235	6.81918e-32
MT-ND6	-0.332852	0.612	0.72	1.25445e-08
SYNE2	-0.301191	0.43	0.584	3.36963e-10
POLR2J3	-0.301186	0.186	0.376	7.5186e-18
INPP4B	-0.291934	0.397	0.573	4.92565e-12
NEAT1	-0.28757	0.47	0.585	0.0013676
TNFSF10	-0.273057	0.329	0.445	3.98364e-06
ETS1	-0.272647	0.681	0.78	4.71799e-10
ZFP36L2	-0.270554	0.856	0.902	1.77969e-15
IL32	-0.262452	0.935	0.977	2.06147e-14
CST7	-0.257965	0.119	0.218	1.64468e-05
SMCHD1	-0.25383	0.483	0.617	1.53008e-08
IRF1	-0.253332	0.499	0.601	0.000213363
LPIN2	-0.25169	0.246	0.379	7.32559e-07
PCSK1N	0.267004	0.165	0.057	1.4606e-08
RPS2	0.277225	0.999	1	2.73914e-72
PCBP2	0.289313	0.902	0.814	2.13212e-18
C12orf75	0.302711	0.256	0.115	1.82303e-10
MT-ATP8	0.428475	0.945	0.947	6.47453e-37
RPS26	0.637137	0.988	0.985	1.22831e-65
RPS4Y1	0.823241	0.831	0.326	3.61191e-86

## Sheet: Act.CD8T
	avg_logFC	Healthy PCT	Sepsis PCT	p_val_adj
S100A8	-2.4252	0.183	0.327	5.4933e-11
HBB	-1.63034	0.051	0.304	2.74681e-57
S100A9	-1.0292	0.146	0.237	0.000922219
HBA2	-0.907986	0.056	0.177	1.83116e-14
STAT1	-0.731678	0.227	0.503	2.10102e-43
HLA-DRB1	-0.604784	0.35	0.489	6.2885e-14
GBP5	-0.604536	0.468	0.692	2.54907e-31
GZMH	-0.595531	0.454	0.573	1.67822e-14
CD74	-0.571877	0.859	0.894	2.85798e-13
HLA-DRA	-0.556895	0.129	0.27	8.00952e-14
PSME2	-0.469775	0.671	0.816	7.69405e-24
RP11-291B21.2	-0.460305	0.133	0.264	1.56046e-10
GBP1	-0.450048	0.239	0.397	1.63438e-13
HLA-DPA1	-0.417809	0.531	0.593	2.53692e-05
CD38	-0.404004	0.024	0.174	5.03773e-32
IRF1	-0.401184	0.601	0.744	1.5704e-15
CLIC3	-0.398954	0.267	0.368	0.00402187
HLA-DRB5	-0.390592	0.134	0.29	2.01094e-15
GBP4	-0.35712	0.184	0.319	5.9153e-09
TAP1	-0.349141	0.437	0.603	1.53751e-13
GZMA	-0.348393	0.847	0.919	2.28598e-16
CD2	-0.33773	0.718	0.843	7.78013e-16
UBE2L6	-0.337282	0.42	0.549	1.66774e-07
NEAT1	-0.33317	0.394	0.503	0.00932447
IL32	-0.322651	0.974	0.98	1.42983e-28
RP11-553K8.5	-0.314161	0.009	0.139	3.18896e-33
LIME1	-0.305027	0.357	0.503	4.15503e-08
OASL	-0.304064	0.086	0.227	3.35566e-15
POLR2J3	-0.300408	0.14	0.294	4.10916e-14
RNF213	-0.270179	0.662	0.766	9.14952e-09
PSME1	-0.262836	0.923	0.957	5.23824e-15
C5orf56	-0.256414	0.33	0.46	2.02286e-05
NPDC1	-0.255577	0.063	0.167	7.74301e-11
NKG7	-0.25388	0.899	0.921	0.000312118
HLA-DQA1	-0.251963	0.121	0.213	0.000402986
NSG1	-0.250511	0.083	0.19	4.24675e-09
CD27	0.250193	0.434	0.307	2.0546e-05
TRMT112	0.251222	0.655	0.561	6.9308e-08
PLP2	0.252717	0.307	0.189	9.16931e-06
RPS27	0.253146	0.996	0.997	1.74871e-60
RPL12	0.257877	0.996	0.995	4.22121e-38
RPS29	0.288502	0.989	0.99	9.06042e-43
RPL21	0.317881	0.989	0.976	1.06277e-51
RPS2	0.337231	0.996	0.995	4.22159e-66
KLRC3	0.394919	0.16	0.054	9.63241e-09
PCSK1N	0.464528	0.191	0.023	2.5907e-25
RPS4Y1	0.558453	0.847	0.511	5.52511e-52
MT-ATP8	0.618127	0.964	0.962	6.33955e-82
KLRC1	0.658782	0.2	0.025	1.15089e-25
RPS26	0.953405	0.989	0.977	9.53652e-122

## Sheet: Treg
	avg_logFC	Healthy PCT	Sepsis PCT	p_val_adj
NEAT1	-0.787786	0.228	0.374	0.000250701
STAT1	-0.608876	0.148	0.288	5.20772e-05
MT-ND6	-0.517649	0.379	0.531	0.00163068
XIST	-0.504503	0.019	0.19	3.71528e-25
IL32	-0.445207	0.699	0.735	0.000216854
KMT2A	-0.385324	0.125	0.26	9.7276e-05
LPIN1	-0.375276	0.063	0.156	0.00529467
MALAT1	-0.365613	0.983	0.969	3.41852e-12
POLR2J3	-0.29823	0.113	0.268	2.23932e-07
UBALD2	-0.291501	0.144	0.279	0.000430905
MT-ATP6	-0.273433	0.912	0.908	1.55295e-07
PAXBP1	-0.268433	0.049	0.137	0.00191396
NPAT	-0.25438	0.095	0.204	0.00591558
KANSL1-AS1	-0.25171	0.065	0.196	8.71427e-08
RPS9	0.252946	0.907	0.802	8.72226e-09
RPL26	0.25526	0.942	0.846	1.17196e-10
RPS6	0.268122	0.944	0.874	1.20383e-14
CD52	0.275861	0.845	0.729	1.27973e-05
RPS29	0.27934	0.92	0.852	2.89062e-11
RPL41	0.293856	0.976	0.922	6.81483e-15
PCSK1N	0.295561	0.148	0.034	0.000279087
RPS5	0.299146	0.929	0.846	4.84709e-17
SNORA76	0.302704	0.174	0.056	0.000924474
RPS2	0.327687	0.959	0.911	5.43235e-31
FIS1	0.336495	0.394	0.251	0.000667892
RPS27	0.358971	0.962	0.913	2.18271e-28
PCBP2	0.366541	0.779	0.631	3.21999e-09
RPL21	0.374864	0.925	0.838	1.17036e-22
EIF1AY	0.394812	0.18	0.039	2.45046e-06
MT-ATP8	0.513351	0.836	0.782	1.331e-14
RPS26	0.669128	0.937	0.905	3.63381e-45
RPS4Y1	1.04434	0.832	0.232	9.06398e-61

## Sheet: NKT
	avg_logFC	Healthy PCT	Sepsis PCT	p_val_adj
CLIC3	-1.00874	0.433	0.794	1.88715e-06
RPL12	0.301679	1	0.991	0.00059572
RPL21	0.315235	0.993	0.991	0.000423498
RPS2	0.3468	1	0.991	0.000349858
MT-ATP8	0.47374	0.933	0.981	0.00161436
RPS26	0.6755	0.993	1	2.1624e-07
RPS4Y1	0.891759	0.933	0.327	3.30634e-12
KLRC3	1.18485	0.552	0.075	2.23857e-10

## Sheet: NK
	avg_logFC	Healthy PCT	Sepsis PCT	p_val_adj
HBB	-1.32055	0.031	0.205	8.44719e-45
HLA-DRB1	-0.459998	0.194	0.267	0.00319374
STAT1	-0.443308	0.213	0.345	5.08181e-13
XIST	-0.365674	0.055	0.195	1.37978e-26
CLIC3	-0.334031	0.693	0.796	8.65892e-18
HLA-DRB5	-0.326975	0.053	0.15	5.43213e-14
CD38	-0.323592	0.277	0.411	1.47466e-11
CEBPD	-0.308057	0.582	0.693	1.65799e-11
PSME2	-0.298317	0.676	0.77	1.02538e-14
HLA-C	-0.292806	0.991	0.993	2.69055e-64
FAM26F	-0.270661	0.029	0.146	5.29676e-25
CCL4	-0.263495	0.732	0.81	1.42101e-06
GBP5	-0.253117	0.531	0.658	2.44691e-10
FCGR3B	0.252871	0.184	0.078	1.75113e-12
KCNAB2	0.255488	0.384	0.291	1.19796e-05
SEPW1	0.266574	0.57	0.437	2.85592e-12
KIR2DL2	0.278979	0.155	0.07	7.27373e-08
RPS2	0.281441	0.952	0.954	4.71462e-36
C12orf75	0.293977	0.593	0.38	6.4004e-22
PCBP2	0.294121	0.799	0.701	1.20956e-22
TKTL1	0.296148	0.119	0.05	3.39105e-06
MT-ATP8	0.3984	0.941	0.932	2.54172e-42
KLRC3	0.40162	0.361	0.139	6.48469e-33
RPS26	0.442847	0.942	0.955	6.63481e-24
KLRG1	0.467478	0.448	0.241	1.35483e-27
RPS4Y1	0.530377	0.703	0.342	2.1441e-60
KLRC1	0.534396	0.364	0.166	2.26241e-28
MYOM2	0.890994	0.295	0.057	1.49754e-58

## Sheet: B
	avg_logFC	Healthy PCT	Sepsis PCT	p_val_adj
HLA-DRB5	-0.926092	0.488	0.921	4.87372e-37
HBB	-0.515934	0.061	0.227	1.15215e-06
FAM26F	-0.427997	0.281	0.519	2.19231e-05
IFITM1	-0.397337	0.238	0.44	0.000405931
AIM2	-0.39354	0.11	0.306	4.36307e-06
AL592183.1	-0.361919	0.329	0.532	0.00218151
CHI3L2	-0.293045	0.043	0.171	0.000265857
XIST	-0.278204	0.033	0.167	1.00553e-05
RPS4Y1	0.394901	0.852	0.481	4.20923e-08
MT-ATP8	0.449289	0.986	0.986	1.63612e-18
RPS26	1.11137	0.988	0.931	2.8653e-50

## Sheet: pDC
	avg_logFC	Healthy PCT	Sepsis PCT	p_val_adj
S100A8	-2.93463	0.184	0.391	0.00511606
S100A12	-1.69661	0.029	0.192	0.0051051
XIST	-0.962245	0.029	0.468	5.95468e-19
FAM26F	-0.31486	0.068	0.308	4.66566e-05
RPL12	0.264489	0.937	0.955	2.57828e-06
RPS2	0.303091	0.957	0.936	3.39011e-07
EIF1AY	0.331237	0.498	0.173	0.000296665
PCBP2	0.332064	0.889	0.776	0.000735539
RABGAP1L	0.388482	0.589	0.353	0.00314892
HLA-DQA1	0.422938	0.855	0.654	0.000345531
GZMB	0.423279	0.855	0.776	0.000677313
MMP23B	0.463929	0.285	0.071	0.00483406
RPS26	0.487265	0.961	0.936	8.45896e-07
MT-ATP8	0.541823	0.894	0.853	0.000181466
DNASE1L3	0.555032	0.72	0.494	0.000217634
RPS4Y1	0.743362	0.768	0.205	1.76728e-15
