# Supplementary material for: A Novel Single Cell RNA-seq Analysis of Non-Myeloid Circulating Cells in Late Sepsis
Source: Front Immunol. 2021 Aug 16;12:696536. doi: 10.3389/fimmu.2021.696536 (PMC8415415; doi:10.3389/fimmu.2021.696536)
Supplement: Supplementary Table 3 — Kyoto Encyclopedia of Genes and Genomes (KEGG) pathway and Gene Ontology (GO) biological process functions pathway analyses of differentially expressed genes in healthy versus all late sepsis non-myeloid cells. [file Table_3.xlsx]

## Sheet: Legend
Supplementary Table 3. Kyoto Encyclopedia of Genes and Genomes (KEGG) pathway and Gene Ontology (GO) biological process functions pathway analyses of differentially expressed genes in healthy versus all late sepsis non-myeloid cells. Tabs labeled for cell type and analysis (e.g. CD4T KEGG = KEGG pathway analysis for differential genes of Healthy versus All Sepsis CD4+ T cells).

## Sheet: CD4T - KEGG
Kyoto Encyclopedia of Genes and Genomes (KEGG) pathway analysis of differentially expressed genes in healthy versus all late sepsis CD4+ T cells
Term	Overlap	P-value	Adjusted P-value	Old P-value	Old Adjusted P-value	Odds Ratio	Combined Score	Genes
Ribosome	3/153	2.2849300123969877E-4	0.008911227048348251	0	0	30.513846153846153	255.8282380287961	RPS26;RPS2;RPS4Y1

## Sheet: CD8T - KEGG
Kyoto Encyclopedia of Genes and Genomes (KEGG) pathway analysis of differentially expressed genes in healthy versus all late sepsis CD8+ T cells
Term	Overlap	P-value	Adjusted P-value	Old P-value	Old Adjusted P-value	Odds Ratio	Combined Score	Genes
Ribosome	12/153	8.002894693212059E-18	4.801736815927236E-16	0	0	80.34853090172238	3163.058790214209	RPL4;RPS26;RPS9;RPL21;RPL12;RPS5;RPS6;RPL35;RPS2;RPS4Y1;RPL10A;RPL6

## Sheet: Act.CD4T - KEGG
Kyoto Encyclopedia of Genes and Genomes (KEGG) pathway analysis of differentially expressed genes in healthy versus all late sepsis activated CD4+ T cells
Term	Overlap	P-value	Adjusted P-value	Old P-value	Old Adjusted P-value	Odds Ratio	Combined Score	Genes
Ribosome	3/153	0.001122096232612114	0.041580858926323995	0	0	16.519166666666667	112.20737633147317	RPS26;RPS2;RPS4Y1
Influenza A	3/171	0.0015446681111656627	0.041580858926323995	0	0	14.735863095238095	95.38444912164697	STAT1;CCL5;TNFSF10
NOD-like receptor signaling pathway	3/178	0.0017325357885968331	0.041580858926323995	0	0	14.141428571428571	89.91359516140977	GBP5;STAT1;CCL5

## Sheet: Act.CD8T - KEGG
Kyoto Encyclopedia of Genes and Genomes (KEGG) pathway analysis of differentially expressed genes in healthy versus all late sepsis activated CD8+ T cells
Term	Overlap	P-value	Adjusted P-value	Old P-value	Old Adjusted P-value	Odds Ratio	Combined Score	Genes
Antigen processing and presentation	11/77	5.5052319756674545E-17	4.459237900290638E-15	0	0	82.84583333333333	3101.602826970155	CD74;HLA-DRB5;KLRC3;PSME1;TAP1;PSME2;HLA-DRA;KLRC1;HLA-DQA1;HLA-DRB1;HLA-DPA1
Leishmaniasis	7/74	7.21536419742658E-10	2.3001808309548503E-8	0	0	47.20963364993216	993.7457107736564	ITGB1;HLA-DRB5;STAT1;HLA-DRA;HLA-DQA1;HLA-DRB1;HLA-DPA1
Graft-versus-host disease	6/41	8.519188262795742E-10	2.3001808309548503E-8	0	0	75.86285714285714	1584.2842430114779	HLA-DRB5;HLA-DRA;KLRC1;HLA-DQA1;HLA-DRB1;HLA-DPA1
Hematopoietic cell lineage	7/97	4.9272611835348985E-9	9.97770389665817E-8	0	0	35.10429292929293	671.4918545218989	CD2;HLA-DRB5;CD38;HLA-DRA;HLA-DQA1;HLA-DRB1;HLA-DPA1
Asthma	5/31	1.4243960739197691E-8	1.7289743500767942E-7	0	0	83.29013377926421	1504.7972522117113	HLA-DRB5;HLA-DRA;HLA-DQA1;HLA-DRB1;HLA-DPA1
Toxoplasmosis	7/113	1.4362903961658637E-8	1.7289743500767942E-7	0	0	29.781518010291595	537.8130294524636	ITGB1;HLA-DRB5;STAT1;HLA-DRA;HLA-DQA1;HLA-DRB1;HLA-DPA1
Inflammatory bowel disease (IBD)	6/65	1.4941753642638964E-8	1.7289743500767942E-7	0	0	44.94915254237288	809.9435570864033	HLA-DRB5;STAT1;HLA-DRA;HLA-DQA1;HLA-DRB1;HLA-DPA1
Allograft rejection	5/38	4.1518225297602396E-8	4.2037203113822424E-7	0	0	65.59947299077734	1115.0029896099195	HLA-DRB5;HLA-DRA;HLA-DQA1;HLA-DRB1;HLA-DPA1
Type I diabetes mellitus	5/43	7.886229150139492E-8	6.537024190416424E-7	0	0	56.953661327231124	931.5091760457739	HLA-DRB5;HLA-DRA;HLA-DQA1;HLA-DRB1;HLA-DPA1
Cell adhesion molecules (CAMs)	7/145	8.070400235082006E-8	6.537024190416424E-7	0	0	22.838768115942027	373.0136702062641	ITGB1;CD2;HLA-DRB5;HLA-DRA;HLA-DQA1;HLA-DRB1;HLA-DPA1
Phagosome	7/152	1.1151670270511408E-7	7.628996283742872E-7	0	0	21.728526645768024	347.85397030272634	ITGB1;HLA-DRB5;TAP1;HLA-DRA;HLA-DQA1;HLA-DRB1;HLA-DPA1
Ribosome	7/153	1.1663801367588665E-7	7.628996283742872E-7	0	0	21.578611457036114	344.4850661480532	RPS26;RPS27;RPL21;RPS29;RPL12;RPS2;RPS4Y1
Th1 and Th2 cell differentiation	6/92	1.224406810971078E-7	7.628996283742872E-7	0	0	30.795348837209303	490.1276599050057	HLA-DRB5;STAT1;HLA-DRA;HLA-DQA1;HLA-DRB1;HLA-DPA1
Intestinal immune network for IgA production	5/48	1.3894538225192895E-7	8.038982830290175E-7	0	0	50.31850353892821	794.4881569957344	HLA-DRB5;HLA-DRA;HLA-DQA1;HLA-DRB1;HLA-DPA1
Autoimmune thyroid disease	5/53	2.30640756881926E-7	1.2454600871624005E-6	0	0	45.06567028985507	688.7118025216271	HLA-DRB5;HLA-DRA;HLA-DQA1;HLA-DRB1;HLA-DPA1
Th17 cell differentiation	6/107	3.014637152290632E-7	1.5261600583471324E-6	0	0	26.2019801980198	393.41267571185523	HLA-DRB5;STAT1;HLA-DRA;HLA-DQA1;HLA-DRB1;HLA-DPA1
Tuberculosis	7/179	3.396735640775158E-7	1.6184446288399282E-6	0	0	18.292679704016912	272.4746005231201	CD74;HLA-DRB5;STAT1;HLA-DRA;HLA-DQA1;HLA-DRB1;HLA-DPA1
Viral myocarditis	5/59	3.977702548559095E-7	1.7899661468515928E-6	0	0	40.0462962962963	590.1779365294315	HLA-DRB5;HLA-DRA;HLA-DQA1;HLA-DRB1;HLA-DPA1
Epstein-Barr virus infection	7/201	7.425342419099771E-7	3.1655407155109553E-6	0	0	16.200210871602625	228.6367650470135	HLA-DRB5;STAT1;TAP1;HLA-DRA;HLA-DQA1;HLA-DRB1;HLA-DPA1
Staphylococcus aureus infection	5/68	8.140608768682718E-7	3.2969465513165008E-6	0	0	34.309868875086266	481.06658631884665	HLA-DRB5;HLA-DRA;HLA-DQA1;HLA-DRB1;HLA-DPA1
Rheumatoid arthritis	5/91	3.4751211193567593E-6	1.3404038603233214E-5	0	0	25.10490394337715	315.5656607348858	HLA-DRB5;HLA-DRA;HLA-DQA1;HLA-DRB1;HLA-DPA1
Influenza A	6/171	4.684670049981898E-6	1.724810336584244E-5	0	0	15.987070707070707	196.18078301217523	HLA-DRB5;STAT1;HLA-DRA;HLA-DQA1;HLA-DRB1;HLA-DPA1
Systemic lupus erythematosus	5/133	2.2160560400782075E-5	7.804371271579774E-5	0	0	16.831691576086957	180.38854449241376	HLA-DRB5;HLA-DRA;HLA-DQA1;HLA-DRB1;HLA-DPA1
Herpes simplex virus 1 infection	8/492	3.184556063481982E-5	1.074787671425169E-4	0	0	7.482221795118201	77.47550784514611	CD74;HLA-DRB5;STAT1;TAP1;HLA-DRA;HLA-DQA1;HLA-DRB1;HLA-DPA1
Human T-cell leukemia virus 1 infection	5/219	2.344872913299402E-4	7.597388239090063E-4	0	0	10.023872409589599	83.78061986842835	HLA-DRB5;HLA-DRA;HLA-DQA1;HLA-DRB1;HLA-DPA1
NOD-like receptor signaling pathway	4/178	0.0010938742375277346	0.003407838970759481	0	0	9.672291513817559	65.94596924277049	GBP5;STAT1;GBP1;GBP4
African trypanosomiasis	2/37	0.004010426704940948	0.012031280114822844	0	0	23.22332361516035	128.16621679983012	HBB;HBA2
Proteasome	2/45	0.005884496930555281	0.017023008977677775	0	0	18.895111532985286	97.03459867761129	PSME1;PSME2
Malaria	2/49	0.006944855403098643	0.019397699574172072	0	0	17.283543204515848	85.89496010554357	HBB;HBA2
Human papillomavirus infection	4/330	0.009891080189597064	0.026705916511912075	0	0	5.122829917765305	23.647607470335007	ITGB1;STAT1;IRF1;OASL
Prolactin signaling pathway	2/70	0.013785064109602813	0.036019038479929925	0	0	11.933373349339735	51.12459513583281	STAT1;IRF1
Pertussis	2/76	0.016111205418151742	0.0407814887146966	0	0	10.962493105350248	45.25580539158434	ITGB1;IRF1

## Sheet: Treg - KEGG
Kyoto Encyclopedia of Genes and Genomes (KEGG) pathway analysis of differentially expressed genes in healthy versus all late sepsis regulatory T cells.
Term	Overlap	P-value	Adjusted P-value	Old P-value	Old Adjusted P-value	Odds Ratio	Combined Score	Genes
Ribosome	11/153	2.6279029440322706E-15	1.2613934131354898E-13	0	0	59.05498374864572	1982.6287702238253	RPS26;RPL41;RPS9;RPS27;RPL21;RPS29;RPS5;RPS6;RPS2;RPL26;RPS4Y1

## Sheet: NK - KEGG
Kyoto Encyclopedia of Genes and Genomes (KEGG) pathway analysis of differentially expressed genes in healthy versus all late sepsis NK cells.
Term	Overlap	P-value	Adjusted P-value	Old P-value	Old Adjusted P-value	Odds Ratio	Combined Score	Genes
Antigen processing and presentation	8/77	1.3348866465933715E-13	8.276297208878903E-12	0	0	109.87991718426501	3257.363755023234	HLA-DRB5;KLRC3;HLA-C;PSME2;KLRC1;KIR2DL2;HLA-DRB1;HLA-DPA1
Graft-versus-host disease	6/41	2.3223541168293E-11	7.19929776217083E-10	0	0	148.59130434782608	3638.3850799489583	HLA-DRB5;HLA-C;KLRC1;KIR2DL2;HLA-DRB1;HLA-DPA1
Leishmaniasis	5/74	6.697339649857639E-8	1.3841168609705786E-6	0	0	60.09057971014493	992.6345053630022	HLA-DRB5;FCGR3B;STAT1;HLA-DRB1;HLA-DPA1
Allograft rejection	4/38	2.5422816839244703E-7	3.940536610082929E-6	0	0	93.82117647058824	1424.6777238901468	HLA-DRB5;HLA-C;HLA-DRB1;HLA-DPA1
Type I diabetes mellitus	4/43	4.229212865273638E-7	5.2442239529393114E-6	0	0	81.77230769230769	1200.0969097759744	HLA-DRB5;HLA-C;HLA-DRB1;HLA-DPA1
Autoimmune thyroid disease	4/53	9.935195382618994E-7	1.0266368562039628E-5	0	0	65.05142857142857	899.1416334257045	HLA-DRB5;HLA-C;HLA-DRB1;HLA-DPA1
Natural killer cell mediated cytotoxicity	5/131	1.1686594032347638E-6	1.0350983285793622E-5	0	0	32.8125	448.20737309567943	FCGR3B;KLRC3;HLA-C;KLRC1;KIR2DL2
Viral myocarditis	4/59	1.5349519763472443E-6	1.1895877816691144E-5	0	0	57.93745454545454	775.609368147574	HLA-DRB5;HLA-C;HLA-DRB1;HLA-DPA1
Inflammatory bowel disease (IBD)	4/65	2.269718832285394E-6	1.5082778334419579E-5	0	0	52.22295081967213	678.6818754563838	HLA-DRB5;STAT1;HLA-DRB1;HLA-DPA1
Phagosome	5/152	2.4327061829709E-6	1.5082778334419579E-5	0	0	28.095238095238095	363.17327124696715	HLA-DRB5;FCGR3B;HLA-C;HLA-DRB1;HLA-DPA1
Staphylococcus aureus infection	4/68	2.721978566510944E-6	1.5342061011243505E-5	0	0	49.7675	637.7282861665242	HLA-DRB5;FCGR3B;HLA-DRB1;HLA-DPA1
Tuberculosis	5/179	5.417148650629664E-6	2.79886013615866E-5	0	0	23.70330459770115	287.42487211242656	HLA-DRB5;FCGR3B;STAT1;HLA-DRB1;HLA-DPA1
Th1 and Th2 cell differentiation	4/92	9.11762135380468E-6	4.2156568833172827E-5	0	0	36.15090909090909	419.5422032719932	HLA-DRB5;STAT1;HLA-DRB1;HLA-DPA1
Epstein-Barr virus infection	5/201	9.519225220393863E-6	4.2156568833172827E-5	0	0	21.019345238095237	243.02981249033462	HLA-DRB5;STAT1;HLA-C;HLA-DRB1;HLA-DPA1
Hematopoietic cell lineage	4/97	1.1249737015334128E-5	4.645256775233413E-5	0	0	34.19870967741935	389.6999671255126	HLA-DRB5;CD38;HLA-DRB1;HLA-DPA1
Asthma	3/31	1.1987759419957194E-5	4.645256775233413E-5	0	0	82.1826923076923	931.263407749183	HLA-DRB5;HLA-DRB1;HLA-DPA1
Th17 cell differentiation	4/107	1.6588851821461133E-5	6.050051840768178E-5	0	0	30.86291262135922	339.70127905057944	HLA-DRB5;STAT1;HLA-DRB1;HLA-DPA1
Toxoplasmosis	4/113	2.0573574893555742E-5	7.086453574446979E-5	0	0	29.155229357798166	314.62874734813977	HLA-DRB5;STAT1;HLA-DRB1;HLA-DPA1
Systemic lupus erythematosus	4/133	3.901661034733181E-5	1.2731736008076696E-4	0	0	24.610232558139536	249.831344215949	HLA-DRB5;FCGR3B;HLA-DRB1;HLA-DPA1
Intestinal immune network for IgA production	3/48	4.536943632107547E-5	1.4064525259533395E-4	0	0	51.09230769230769	510.9574052524884	HLA-DRB5;HLA-DRB1;HLA-DPA1
Cell adhesion molecules (CAMs)	4/145	5.4670254273947983E-5	1.6140741738022738E-4	0	0	22.50212765957447	220.8401741219878	HLA-DRB5;HLA-C;HLA-DRB1;HLA-DPA1
Influenza A	4/171	1.0369126189639932E-4	2.9222082898076174E-4	0	0	18.973892215568863	174.0682462470793	HLA-DRB5;STAT1;HLA-DRB1;HLA-DPA1
Human T-cell leukemia virus 1 infection	4/219	2.6795607357743914E-4	7.223163722522273E-4	0	0	14.70213953488372	120.92050318890499	HLA-DRB5;HLA-C;HLA-DRB1;HLA-DPA1
Rheumatoid arthritis	3/91	3.056040395434321E-4	7.894771021538663E-4	0	0	26.070367132867133	210.99322404823937	HLA-DRB5;HLA-DRB1;HLA-DPA1
Herpes simplex virus 1 infection	5/492	6.432188187422723E-4	0.0015951826704808352	0	0	8.33504449007529	61.25445518911152	HLA-DRB5;STAT1;HLA-C;HLA-DRB1;HLA-DPA1
Ribosome	3/153	0.0013861632293113379	0.0033054661622039594	0	0	15.246923076923077	100.34328823581359	RPS26;RPS2;RPS4Y1
Toll-like receptor signaling pathway	2/104	0.009922410600023494	0.02278479471116506	0	0	14.429193899782135	66.56128539159991	STAT1;CCL4
Osteoclast differentiation	2/127	0.014521291773665962	0.0321542889274032	0	0	11.760592592592593	49.77246620135527	FCGR3B;STAT1
Cellular senescence	2/160	0.022417372187416396	0.047926795711028154	0	0	9.288795124238161	35.278092201149356	HLA-C;KIR2DL2

## Sheet: NKT - KEGG
Kyoto Encyclopedia of Genes and Genomes (KEGG) pathway analysis of differentially expressed genes in healthy versus all late sepsis NK T-cells.
Term	Overlap	P-value	Adjusted P-value	Old P-value	Old Adjusted P-value	Odds Ratio	Combined Score	Genes
Ribosome	5/153	3.0157889538845854E-9	9.047366861653756E-9	0	0	167.59290540540542	3288.0729798122065	RPS26;RPL21;RPL12;RPS2;RPS4Y1

## Sheet: B - KEGG
Kyoto Encyclopedia of Genes and Genomes (KEGG) pathway analysis of differentially expressed genes in healthy versus all late sepsis B cells.
Term	Overlap	P-value	Adjusted P-value	Old P-value	Old Adjusted P-value	Odds Ratio	Combined Score	Genes
None Significant

## Sheet: pDC - KEGG
Kyoto Encyclopedia of Genes and Genomes (KEGG) pathway analysis of differentially expressed genes in healthy versus all late sepsis plasmacytoid dendritic cells.
Term	Overlap	P-value	Adjusted P-value	Old P-value	Old Adjusted P-value	Odds Ratio	Combined Score	Genes
Ribosome	4/153	1.4501070866552276E-5	5.075374803293297E-4	0	0	33.27348993288591	370.70953605052307	RPS26;RPL12;RPS2;RPS4Y1
Allograft rejection	2/38	6.535983868982156E-4	0.007324038945035863	0	0	61.55555555555556	451.387965030658	GZMB;HLA-DQA1
Graft-versus-host disease	2/41	7.610076105649785E-4	0.007324038945035863	0	0	56.81196581196581	407.9591818331578	GZMB;HLA-DQA1
Type I diabetes mellitus	2/43	8.370330222898128E-4	0.007324038945035863	0	0	54.03523035230352	382.87456973669936	GZMB;HLA-DQA1
Autoimmune thyroid disease	2/53	0.001269705243146536	0.008887936702025753	0	0	43.41830065359477	289.55536610866125	GZMB;HLA-DQA1

[truncated: 9 more sheets: CD4T - GO, CD8T - GO, Act.CD4T - GO, Act.CD8T - GO, Treg - GO, NK - GO, NKT - GO, B - GO, pDC -GO]
