# Supplementary material for: A Novel Single Cell RNA-seq Analysis of Non-Myeloid Circulating Cells in Late Sepsis
Source: Front Immunol. 2021 Aug 16;12:696536. doi: 10.3389/fimmu.2021.696536 (PMC8415415; doi:10.3389/fimmu.2021.696536)
Supplement: Supplementary Table 4 — Significant differentially expressed genes by cell type in analysis of Healthy controls vs Chronic Critical Illness Sepsis patients. Differentially expressed genes are listed for each cell type (individual tabs). Natural log fold-changes are calculated as healthy mean divided by sepsis mean, i.e. negative value of logFC indicates higher expression in sepsis patients. PCT represents the proportion of cells that the corresponding gene is detected. [file Table_4.xlsx]

## Sheet: Legend
Supplementary Table 4: Significant differentially expressed genes by cell type in analysis of Healthy controls vs Chronic Critical Illness Sepsis patients.
Differentially expressed genes are listed for each cell type (individual tabs). Natural log fold-changes are calculated as healthy mean divided by sepsis mean, i.e negative value of logFC indicates higher expression in sepsis patients. PCT represents the the proportion of cells that the corresponding gene is detected.

## Sheet: CD4T
	avg_logFC	pct.1	pct.2	p_val_adj
STAT1	-0.456	0.249	0.453	0.00117165
XIST	-0.409131	0.052	0.261	5.31218e-11
IL32	-0.397723	0.744	0.867	0.000559383
HBB	-0.358078	0.04	0.153	0.00465905
ETS1	-0.333024	0.744	0.857	0.00540616
CENPK	-0.318057	0.042	0.212	7.13474e-08
MALAT1	-0.307671	1	1	3.75726e-12
SETD2	-0.286187	0.067	0.212	0.000757149
SMDT1	0.292995	0.738	0.567	0.000427448
RPL41	0.303955	1	1	1.04439e-06
RPS2	0.305618	1	1	2.48824e-27
PCBP2	0.338209	0.906	0.798	0.000377073
MT-ATP8	0.358837	0.933	0.985	0.00048717
RPS26	0.540579	0.985	0.99	9.54294e-10
RPS4Y1	0.926941	0.828	0.261	9.3262e-27
MTRNR2L12	1.57136	0.247	0.084	0.00916264

## Sheet: CD8T
	avg_logFC	pct.1	pct.2	p_val_adj
IL32	-0.576972	0.925	0.961	4.7461e-10
GBP5	-0.493978	0.094	0.26	0.00652079
MT-ND6	-0.484989	0.639	0.773	5.49815e-05
ATM	-0.458162	0.487	0.701	0.000339641
SAMD3	-0.413792	0.07	0.279	4.46821e-07
MT-ATP6	-0.412684	0.99	0.981	4.49414e-12
POLR2J3	-0.355109	0.145	0.383	5.96589e-05
XIST	-0.32892	0.019	0.195	1.36963e-09
MALAT1	-0.319428	1	0.981	2.59386e-09
CENPK	-0.313792	0.019	0.188	1.13946e-08
MORC3	-0.31252	0.101	0.279	0.00576823
NSG1	-0.306115	0.039	0.195	2.3267e-05
RPS5	0.252143	0.998	0.981	5.39912e-13
RPL35	0.257073	0.993	0.974	1.4752e-07
RPL4	0.260225	0.986	0.942	0.000126103
RPL6	0.264389	1	1	2.80496e-16
RPL10A	0.286861	0.99	0.935	2.69069e-09
RPS6	0.301567	0.998	0.968	6.8582e-14
RPS9	0.302226	0.99	0.948	6.46939e-11
PCBP2	0.309961	0.884	0.773	0.00612428
RPL12	0.324245	1	0.994	8.49001e-27
EIF1AY	0.340181	0.248	0.052	0.00614764
RPL21	0.342566	0.988	0.961	1.41488e-18
RPSAP58	0.405294	0.441	0.182	0.000100946
RPS2	0.409509	0.998	0.994	1.38928e-33
NME1-NME2	0.420127	0.783	0.519	1.09267e-06
SNORA76	0.469815	0.284	0.065	0.0002619
MT-ATP8	0.541088	0.964	0.948	1.2985e-19
RPS26	0.759933	0.993	0.968	1.50067e-41
RPS4Y1	1.46065	0.949	0.188	1.36736e-43

## Sheet: Act.CD4T
	avg_logFC	pct.1	pct.2	p_val_adj
HBB	-1.25319	0.046	0.134	2.86833e-09
STAT1	-0.409833	0.294	0.47	3.14684e-13
XIST	-0.357059	0.056	0.245	1.42283e-34
MT-ND6	-0.346511	0.612	0.726	1.52131e-09
ITGB1	-0.341513	0.595	0.722	3.11472e-08
GZMA	-0.331005	0.143	0.233	0.00361165
POLR2J3	-0.311131	0.186	0.384	9.51972e-19
SYNE2	-0.296599	0.43	0.584	1.29264e-09
INPP4B	-0.291453	0.397	0.581	9.68865e-13
NEAT1	-0.289136	0.47	0.59	0.00126931
TNFSF10	-0.286873	0.329	0.451	8.60317e-07
ETS1	-0.285452	0.681	0.791	5.6984e-11
SMCHD1	-0.265776	0.483	0.629	9.1986e-10
ZFP36L2	-0.264617	0.856	0.901	6.10403e-14
LPIN2	-0.263974	0.246	0.389	6.07983e-08
AL592183.1	-0.263709	0.354	0.475	5.05568e-07
IRF1	-0.253312	0.499	0.601	0.000435553
PLP2	0.253591	0.623	0.444	2.93513e-11
PCSK1N	0.264492	0.165	0.058	7.15102e-08
RPS2	0.285329	0.999	1	1.99632e-74
C12orf75	0.309659	0.256	0.113	1.91162e-10
PCBP2	0.329256	0.902	0.808	1.44291e-22
MT-ATP8	0.388459	0.945	0.977	2.94165e-30
RPS26	0.661157	0.988	0.984	3.88333e-66
RPS4Y1	0.890719	0.831	0.303	1.58451e-92
MTRNR2L12	1.04119	0.207	0.109	4.47238e-05

## Sheet: Act.CD8T
	avg_logFC	pct.1	pct.2	p_val_adj
S100A8	-2.45923	0.183	0.338	1.35645e-12
HBB	-1.58689	0.051	0.314	5.20519e-60
S100A9	-1.05654	0.146	0.246	7.83144e-05
HBA2	-0.923642	0.056	0.183	2.09373e-15
STAT1	-0.748062	0.227	0.511	7.64836e-45
HLA-DRB1	-0.621462	0.35	0.493	1.99998e-14
GBP5	-0.6198	0.468	0.7	1.33051e-32
GZMH	-0.606641	0.454	0.578	3.17916e-15
CD74	-0.586324	0.859	0.892	1.30811e-13
HLA-DRA	-0.579772	0.129	0.28	1.46254e-15
PSME2	-0.479712	0.671	0.821	1.44041e-24
GBP1	-0.467941	0.239	0.407	4.20492e-15
RP11-291B21.2	-0.466111	0.133	0.263	3.28987e-10
HLA-DPA1	-0.43217	0.531	0.591	1.4699e-05
CD38	-0.417525	0.024	0.18	9.34329e-34
CLIC3	-0.410978	0.267	0.373	0.00143981
IRF1	-0.408606	0.601	0.748	1.19049e-15
HLA-DRB5	-0.384689	0.134	0.284	7.62698e-14
GBP4	-0.366465	0.184	0.323	2.70011e-09
TAP1	-0.35881	0.437	0.608	4.08222e-14
UBE2L6	-0.351607	0.42	0.557	2.05359e-08
GZMA	-0.350373	0.847	0.916	1.33722e-15
NEAT1	-0.347632	0.394	0.511	0.0022392
CD2	-0.339145	0.718	0.842	4.38234e-15
IL32	-0.330586	0.974	0.98	2.54998e-29
RP11-553K8.5	-0.32453	0.009	0.145	9.50887e-35
POLR2J3	-0.312769	0.14	0.302	2.23198e-15
OASL	-0.312028	0.086	0.231	7.62793e-16
LIME1	-0.304087	0.357	0.502	1.31002e-07
PSME1	-0.27348	0.923	0.958	2.16322e-16
RNF213	-0.266235	0.662	0.763	5.33475e-08
C5orf56	-0.264816	0.33	0.468	5.31981e-06
NPDC1	-0.26362	0.063	0.171	2.1194e-11
NKG7	-0.263158	0.899	0.919	0.000158759
MT-ND6	-0.255258	0.598	0.696	0.00590473
THEMIS	-0.252109	0.209	0.346	1.109e-07
RPL38	0.253931	0.974	0.959	4.15875e-24
RPS27	0.256222	0.996	0.997	1.30902e-59
TRMT112	0.258203	0.655	0.562	5.01488e-08
RPL12	0.264609	0.996	0.996	2.33498e-39
RPL41	0.270164	0.999	0.996	3.11684e-32
PLP2	0.28423	0.307	0.18	3.34066e-07
RPS29	0.300072	0.989	0.989	1.19042e-44
RPL21	0.335616	0.989	0.975	1.44537e-55
RPS2	0.349027	0.996	0.995	9.98624e-69
KLRC3	0.400997	0.16	0.054	1.44685e-08
PCSK1N	0.466754	0.191	0.022	1.2038e-24
MT-ATP8	0.5866	0.964	0.983	6.16786e-75
RPS4Y1	0.594569	0.847	0.498	4.67377e-56
KLRC1	0.66104	0.2	0.024	2.59816e-25
RPS26	0.990712	0.989	0.976	4.15512e-123
MTRNR2L12	1.14474	0.16	0.062	1.93779e-07

## Sheet: Treg
	avg_logFC	pct.1	pct.2	p_val_adj
NEAT1	-0.729438	0.228	0.386	0.00012648
STAT1	-0.627182	0.148	0.31	6.88638e-07
XIST	-0.540941	0.019	0.207	3.16753e-28
MT-ND6	-0.494825	0.379	0.562	2.43962e-05
LPIN1	-0.41173	0.063	0.17	0.000252194
SORL1	-0.405041	0.142	0.267	0.00674194
MALAT1	-0.397894	0.983	0.97	5.81845e-15
IL32	-0.380635	0.699	0.751	0.000336524
KMT2A	-0.378096	0.125	0.277	4.97657e-06
ETS1	-0.373721	0.451	0.599	0.00128034
IRF1	-0.372023	0.263	0.419	0.00235056
EIF1AX	-0.35387	0.219	0.362	0.00966572
POLR2J3	-0.337342	0.113	0.292	9.9648e-10
DDX5	-0.323827	0.559	0.684	0.00327305
UBALD2	-0.308254	0.144	0.298	1.92138e-05
NPAT	-0.28956	0.095	0.222	0.000167094
PAXBP1	-0.28552	0.049	0.146	0.000278449
KANSL1-AS1	-0.266574	0.065	0.21	2.83044e-09
MT-ATP6	-0.263939	0.912	0.927	1.60901e-07
SMCHD1	-0.261052	0.259	0.422	0.00140242
LINC00657	-0.260079	0.097	0.228	0.00013404
USP22	-0.259322	0.082	0.201	0.000409214
TNFSF10	-0.253524	0.135	0.28	0.000169878
CD52	0.261442	0.845	0.769	0.00150723
PCSK1N	0.285271	0.148	0.036	0.0023478
SNORA76	0.290918	0.174	0.061	0.00994175
RPS27	0.30165	0.962	0.951	6.89897e-22
RPS2	0.302191	0.959	0.936	4.64375e-27
RPL41	0.326681	0.976	0.933	7.28788e-17
RPL21	0.340632	0.925	0.875	7.70519e-19
FIS1	0.396731	0.394	0.264	0.00694199
EIF1AY	0.406349	0.18	0.04	1.18562e-05
MT-ATP8	0.434159	0.836	0.851	4.17968e-09
PCBP2	0.444644	0.779	0.657	1.36299e-08
RPS26	0.699419	0.937	0.918	2.33548e-44
RPS4Y1	1.18492	0.832	0.219	3.98938e-62
MTRNR2L12	1.48144	0.181	0.046	2.46786e-05

## Sheet: NKT
	avg_logFC	pct.1	pct.2	p_val_adj
CLIC3	-1.01572	0.433	0.8	1.58773e-06
RPL21	0.312109	0.993	0.99	0.000509178
RPL12	0.312531	1	0.99	0.000291225
RPS2	0.348488	1	0.99	0.000347946
MT-ATP8	0.457548	0.933	0.99	0.00369054
RPS26	0.680714	0.993	1	2.11126e-07
RPS4Y1	0.88776	0.933	0.324	6.65572e-12
KLRC3	1.18111	0.552	0.076	4.16018e-10

## Sheet: NK
	avg_logFC	pct.1	pct.2	p_val_adj
HBB	-1.37415	0.031	0.219	2.15489e-49
S100A8	-0.893634	0.266	0.354	0.00255417
HLA-DRB1	-0.503809	0.194	0.281	2.74818e-05
STAT1	-0.475296	0.213	0.36	1.39012e-15
XIST	-0.394619	0.055	0.209	1.52038e-30
CLIC3	-0.340382	0.693	0.801	1.28016e-17
CD38	-0.333683	0.277	0.419	2.23456e-12
CD74	-0.327379	0.807	0.853	0.00807252
HLA-DRB5	-0.315605	0.053	0.142	1.33266e-11
HLA-DPA1	-0.306012	0.324	0.399	0.00721487
CEBPD	-0.305996	0.582	0.695	5.69535e-11
PSME2	-0.296686	0.676	0.767	1.16749e-13
HLA-C	-0.294026	0.991	0.993	9.22335e-62
FAM26F	-0.268879	0.029	0.146	1.34683e-24
JUNB	-0.268391	0.34	0.457	2.44129e-08
CCL4	-0.260551	0.732	0.813	8.00097e-07
MT-ND6	-0.260404	0.63	0.704	3.71004e-05
DUSP1	-0.25621	0.092	0.201	1.33526e-11
AL592183.1	-0.254518	0.306	0.41	2.61846e-05
GBP5	-0.252796	0.531	0.659	2.94339e-09
KIR2DL2	0.271564	0.155	0.071	3.34905e-07
KCNAB2	0.275865	0.384	0.284	1.10385e-06
SEPW1	0.302393	0.57	0.424	1.81273e-15
RPS2	0.306297	0.952	0.952	9.96509e-40
C12orf75	0.308943	0.593	0.373	6.97485e-23
MT-ATP8	0.335892	0.941	0.971	1.35225e-29
TKTL1	0.348431	0.119	0.046	5.20107e-07
PCBP2	0.3513	0.799	0.685	2.47579e-29
KLRC3	0.392254	0.361	0.141	2.56374e-30
KLRG1	0.469364	0.448	0.24	7.66293e-27
RPS26	0.49763	0.942	0.952	2.45458e-30
KLRC1	0.58572	0.364	0.154	4.49443e-31
RPS4Y1	0.597336	0.703	0.308	5.63234e-70
MYOM2	0.884654	0.295	0.059	2.54115e-54
MTRNR2L12	1.63859	0.191	0.052	2.62709e-24

## Sheet: B
	avg_logFC	pct.1	pct.2	p_val_adj
HLA-DRB5	-0.913707	0.488	0.921	1.07325e-36
HBB	-0.518271	0.061	0.228	9.59446e-07
FAM26F	-0.428003	0.281	0.516	2.82304e-05
IFITM1	-0.400473	0.238	0.442	0.000314059
AIM2	-0.391033	0.11	0.302	7.9476e-06
AL592183.1	-0.364997	0.329	0.535	0.00163809
CHI3L2	-0.294594	0.043	0.172	0.000232247
XIST	-0.279578	0.033	0.167	8.70826e-06
RPS4Y1	0.391041	0.852	0.484	6.69298e-08
MT-ATP8	0.444815	0.986	0.991	3.21142e-18
RPS26	1.11773	0.988	0.93	2.40602e-50

## Sheet: pDC
	avg_logFC	pct.1	pct.2	p_val_adj
S100A12	-1.70081	0.029	0.188	0.00850806
XIST	-0.970542	0.029	0.474	2.6639e-19
FAM26F	-0.319157	0.068	0.312	3.13123e-05
RPL12	0.265037	0.937	0.955	2.47567e-06
RPS2	0.300555	0.957	0.942	3.43553e-07
PCBP2	0.321865	0.889	0.786	0.00160692
EIF1AY	0.326705	0.498	0.175	0.00047107
RABGAP1L	0.383456	0.589	0.357	0.00517263
GZMB	0.42146	0.855	0.779	0.00078373
HLA-DQA1	0.43093	0.855	0.656	0.000259997
MMP23B	0.46263	0.285	0.071	0.00634247
RPS26	0.500666	0.961	0.935	3.60996e-07
MT-ATP8	0.530039	0.894	0.864	0.000405155
DNASE1L3	0.547033	0.72	0.5	0.000409517
RPS4Y1	0.777208	0.768	0.201	6.46738e-16
