# Supplementary material for: A Novel Single Cell RNA-seq Analysis of Non-Myeloid Circulating Cells in Late Sepsis
Source: Front Immunol. 2021 Aug 16;12:696536. doi: 10.3389/fimmu.2021.696536 (PMC8415415; doi:10.3389/fimmu.2021.696536)
Supplement: Supplementary Table 5 — Kyoto Encyclopedia of Genes and Genomes (KEGG) pathway and Gene Ontology (GO) biological process functions pathway analyses of differentially expressed genes in healthy versus chronic critical illness late sepsis non-myeloid cells. [file Table_5.xlsx]

## Sheet: Legend
Supplementary Table 5. Kyoto Encyclopedia of Genes and Genomes (KEGG) pathway and Gene Ontology (GO) biological process functions pathway analyses of differentially expressed genes in healthy versus chronic critical illness late sepsis non-myeloid cells. Tabs labeled for cell type and analysis (e.g. CD4T KEGG = KEGG pathway analysis for differential genes of Healthy versus Chronic Critical Illnes…

## Sheet: CD4T - GO
The biological process functions of the differentially expressed genes in healthy versus chronic criticla illness late sepsis CD4+ T cells as identified by Gene Ontology (GO) analysis.
Term	Overlap	P-value	Adjusted P-value	Old P-value	Old Adjusted P-value	Odds Ratio	Combined Score	Genes
nuclear-transcribed mRNA catabolic process (GO:0000956)	5/174	1.3944101690650738E-6	2.828438678136134E-4	0	0	32.557527942143324	438.9744206146724	RPS26;RPL41;ATM;RPS2;RPS4Y1
SRP-dependent cotranslational protein targeting to membrane (GO:0006614)	4/89	3.0406900241916816E-6	2.828438678136134E-4	0	0	49.26811145510836	625.8738122993245	RPS26;RPL41;RPS2;RPS4Y1
cotranslational protein targeting to membrane (GO:0006613)	4/93	3.625060263756989E-6	2.828438678136134E-4	0	0	47.04435245416913	589.3546948928393	RPS26;RPL41;RPS2;RPS4Y1
protein targeting to ER (GO:0045047)	4/97	4.2887789768120305E-6	2.828438678136134E-4	0	0	45.011884550084886	556.3247690823125	RPS26;RPL41;RPS2;RPS4Y1
viral process (GO:0016032)	5/220	4.40566772295348E-6	2.828438678136134E-4	0	0	25.532299741602067	314.8801179392207	RPS26;RPL41;PCBP2;RPS2;RPS4Y1
viral gene expression (GO:0019080)	4/110	7.075726670164882E-6	3.1592227347434316E-4	0	0	39.46573982125124	468.01791020853466	RPS26;RPL41;RPS2;RPS4Y1
nuclear-transcribed mRNA catabolic process, nonsense-mediated decay (GO:0000184)	4/112	7.60052655370873E-6	3.1592227347434316E-4	0	0	38.73099415204678	456.5335774013559	RPS26;RPL41;RPS2;RPS4Y1
viral transcription (GO:0019083)	4/113	7.873452298425998E-6	3.1592227347434316E-4	0	0	38.37373249637856	450.9686386939165	RPS26;RPL41;RPS2;RPS4Y1
peptide biosynthetic process (GO:0043043)	4/174	4.30634370395108E-5	0.0015359292544092184	0	0	24.528792569659444	246.58393509923027	RPS26;RPL41;RPS2;RPS4Y1
cellular macromolecule biosynthetic process (GO:0034645)	5/367	5.188440190286317E-5	0.0016654893010819077	0	0	15.051411909146715	148.5046405235382	RPS26;RPL41;ATM;RPS2;RPS4Y1
rRNA metabolic process (GO:0016072)	4/200	7.4029424621569E-5	0.0020581765377249324	0	0	21.247046186895812	202.0816743097091	RPS26;RPL41;RPS2;RPS4Y1
rRNA processing (GO:0006364)	4/202	7.69411789803713E-5	0.0020581765377249324	0	0	21.03030303030303	199.20890061043596	RPS26;RPL41;RPS2;RPS4Y1
ribosome biogenesis (GO:0042254)	4/226	1.187497235609782E-4	0.002769489632797459	0	0	18.733997155049785	169.32709171234762	RPS26;RPL41;RPS2;RPS4Y1
ncRNA processing (GO:0034470)	4/227	1.2078770984163374E-4	0.002769489632797459	0	0	18.64904413500118	168.2419044106194	RPS26;RPL41;RPS2;RPS4Y1
translation (GO:0006412)	4/232	1.313611311420402E-4	0.0028111282064396605	0	0	18.235457063711912	162.9804971284918	RPS26;RPL41;RPS2;RPS4Y1
regulation of interferon-alpha production (GO:0032647)	2/16	1.5032135601996194E-4	0.0030158222051504865	0	0	135.80272108843536	1195.435390738029	SETD2;STAT1
positive regulation of interferon-alpha production (GO:0032727)	2/19	2.1375931421138065E-4	0.004036278815403129	0	0	111.82072829131653	944.9589418585075	SETD2;STAT1
positive regulation of erythrocyte differentiation (GO:0045648)	2/22	2.881577630424514E-4	0.005138813440923717	0	0	95.03333333333333	774.7119651640849	STAT1;ETS1
positive regulation of myeloid cell differentiation (GO:0045639)	2/29	5.039873444597456E-4	0.00851473355639886	0	0	70.37037037037037	534.3193652138322	STAT1;ETS1
regulation of erythrocyte differentiation (GO:0045646)	2/32	6.144191384293792E-4	0.009861427171791537	0	0	63.32380952380952	468.2690107160292	STAT1;ETS1

## Sheet: CD8T - GO
The biological process functions of the differentially expressed genes in healthy versus chronic critical illness late sepsis CD8+ T cells as identified by Gene Ontology (GO) analysis.
Term	Overlap	P-value	Adjusted P-value	Old P-value	Old Adjusted P-value	Odds Ratio	Combined Score	Genes
SRP-dependent cotranslational protein targeting to membrane (GO:0006614)	12/89	9.160449070736495E-21	2.2259180822511338E-18	0	0	147.60667903525047	6810.482388953608	RPL4;RPS26;RPS9;RPL21;RPL12;RPS5;RPS6;RPL35;RPS2;RPS4Y1;RPL10A;RPL6
cotranslational protein targeting to membrane (GO:0006613)	12/93	1.6013799152885855E-20	2.2259180822511338E-18	0	0	140.28924162257496	6394.500936746176	RPL4;RPS26;RPS9;RPL21;RPL12;RPS5;RPS6;RPL35;RPS2;RPS4Y1;RPL10A;RPL6
protein targeting to ER (GO:0045047)	12/97	2.729715635210672E-20	2.5295364886285564E-18	0	0	133.66050420168068	6021.072153675774	RPL4;RPS26;RPS9;RPL21;RPL12;RPS5;RPS6;RPL35;RPS2;RPS4Y1;RPL10A;RPL6
viral gene expression (GO:0019080)	12/110	1.330018471392948E-19	8.632783536608497E-18	0	0	115.85422740524781	5035.479327661842	RPL4;RPS26;RPS9;RPL21;RPL12;RPS5;RPS6;RPL35;RPS2;RPS4Y1;RPL10A;RPL6
nuclear-transcribed mRNA catabolic process, nonsense-mediated decay (GO:0000184)	12/112	1.6669453380006425E-19	8.632783536608497E-18	0	0	113.52571428571429	4908.638906285856	RPL4;RPS26;RPS9;RPL21;RPL12;RPS5;RPS6;RPL35;RPS2;RPS4Y1;RPL10A;RPL6
viral transcription (GO:0019083)	12/113	1.863190691354352E-19	8.632783536608497E-18	0	0	112.39603960396039	4847.2844794339635	RPL4;RPS26;RPS9;RPL21;RPL12;RPS5;RPS6;RPL35;RPS2;RPS4Y1;RPL10A;RPL6
nuclear-transcribed mRNA catabolic process (GO:0000956)	13/174	5.112318397499099E-19	2.0303207350067852E-17	0	0	79.96211180124223	3367.8013465552394	RPL4;RPS9;RPL21;RPL12;RPS5;RPS6;RPS4Y1;RPL10A;RPL6;RPS26;RPL35;ATM;RPS2
viral process (GO:0016032)	13/220	1.1398584048701655E-17	3.961007956923825E-16	0	0	62.04830917874396	2420.6933250576194	RPL4;RPS9;RPL21;RPL12;RPS5;RPS6;RPS4Y1;RPL10A;RPL6;RPS26;PCBP2;RPL35;RPS2
peptide biosynthetic process (GO:0043043)	12/174	3.876117786231695E-17	1.1972897161915681E-15	0	0	69.85890652557319	2639.906077732961	RPL4;RPS26;RPS9;RPL21;RPL12;RPS5;RPS6;RPL35;RPS2;RPS4Y1;RPL10A;RPL6
rRNA metabolic process (GO:0016072)	12/200	2.1159140018955178E-16	5.88224092526954E-15	0	0	60.11854103343465	2169.790845109295	RPL4;RPS26;RPS9;RPL21;RPL12;RPS5;RPS6;RPL35;RPS2;RPS4Y1;RPL10A;RPL6
rRNA processing (GO:0006364)	12/202	2.3877153782549003E-16	6.034407955953293E-15	0	0	59.4796992481203	2139.545718181908	RPL4;RPS26;RPS9;RPL21;RPL12;RPS5;RPS6;RPL35;RPS2;RPS4Y1;RPL10A;RPL6
ribosome biogenesis (GO:0042254)	12/226	9.300873642257845E-16	2.0979168298609217E-14	0	0	52.74499332443258	1825.5703164593367	RPL4;RPS26;RPS9;RPL21;RPL12;RPS5;RPS6;RPL35;RPS2;RPS4Y1;RPL10A;RPL6
ncRNA processing (GO:0034470)	12/227	9.810402441795677E-16	2.0979168298609217E-14	0	0	52.49700996677741	1814.1873757323744	RPL4;RPS26;RPS9;RPL21;RPL12;RPS5;RPS6;RPL35;RPS2;RPS4Y1;RPL10A;RPL6
translation (GO:0006412)	12/232	1.2762220947140157E-15	2.5342124452178313E-14	0	0	51.29090909090909	1759.0151707412242	RPL4;RPS26;RPS9;RPL21;RPL12;RPS5;RPS6;RPL35;RPS2;RPS4Y1;RPL10A;RPL6
cellular macromolecule biosynthetic process (GO:0034645)	13/367	8.905799133866604E-15	1.6505414394766109E-13	0	0	36.012570621468925	1165.081340395154	RPL4;RPS9;RPL21;RPL12;RPS5;RPS6;RPS4Y1;RPL10A;RPL6;RPS26;RPL35;ATM;RPS2
gene expression (GO:0010467)	12/411	1.1617600465653804E-12	2.0185580809073485E-11	0	0	28.024346580737557	770.1394498717175	RPL4;RPS26;RPS9;RPL21;RPL12;RPS5;RPS6;RPL35;RPS2;RPS4Y1;RPL10A;RPL6
cellular protein metabolic process (GO:0044267)	12/484	7.880821409502026E-12	1.2887460893185666E-10	0	0	23.60169491525424	603.4148330755384	RPL4;RPS26;RPS9;RPL21;RPL12;RPS5;RPS6;RPL35;RPS2;RPS4Y1;RPL10A;RPL6
cytoplasmic translation (GO:0002181)	4/54	1.8320953682430704E-6	2.8295695131754088E-5	0	0	54.94344827586207	725.8057118723267	RPL4;RPS26;RPL10A;RPL6
ribosome assembly (GO:0042255)	3/56	1.0687767092146843E-4	0.0015637890797983276	0	0	37.573584905660375	343.5663090448983	RPL12;RPS5;RPL6
ribosomal large subunit biogenesis (GO:0042273)	3/63	1.5191135654470502E-4	0.0021115678559713996	0	0	33.178333333333335	291.710986520245	RPL12;RPL10A;RPL6
mitochondrial ATP synthesis coupled proton transport (GO:0042776)	2/21	5.436359670051372E-4	0.007196704706068006	0	0	67.73514431239389	509.18070720221294	MT-ATP6;MT-ATP8
maturation of LSU-rRNA (GO:0000470)	2/22	5.973830443360625E-4	0.007548749378428427	0	0	64.34516129032258	477.63104594339933	RPL35;RPL10A

## Sheet: Act.CD4T - GO
The biological process functions of the differentially expressed genes in healthy versus chronic critical illness late sepsis activated CD4+ T cells as identified by Gene Ontology (GO) analysis.
Term	Overlap	P-value	Adjusted P-value	Old P-value	Old Adjusted P-value	Odds Ratio	Combined Score	Genes
None Significant

## Sheet: Act.CD8T - GO
The biological process functions of the differentially expressed genes in healthy versus chronic critical illness late sepsis activated CD8+ T cells as identified by Gene Ontology (GO) analysis.
Term	Overlap	P-value	Adjusted P-value	Old P-value	Old Adjusted P-value	Odds Ratio	Combined Score	Genes
SRP-dependent cotranslational protein targeting to membrane (GO:0006614)	9/89	2.0395841561189543E-12	7.324384840487146E-10	0	0	49.665	1336.896136511315	RPS26;RPL41;RPS27;RPL21;RPS29;RPL12;RPL38;RPS2;RPS4Y1
cotranslational protein targeting to membrane (GO:0006613)	9/93	3.0613606454356628E-12	7.324384840487146E-10	0	0	47.29047619047619	1253.7727489563529	RPS26;RPL41;RPS27;RPL21;RPS29;RPL12;RPL38;RPS2;RPS4Y1
protein targeting to ER (GO:0045047)	9/97	4.511941380176886E-12	7.324384840487146E-10	0	0	45.13181818181818	1179.0368686037857	RPS26;RPL41;RPS27;RPL21;RPS29;RPL12;RPL38;RPS2;RPS4Y1
interferon-gamma-mediated signaling pathway (GO:0060333)	8/70	1.3639992099177199E-11	1.2693643170283893E-9	0	0	55.77559607293128	1395.394701571088	HLA-DRB5;STAT1;IRF1;HLA-DRA;GBP1;HLA-DRB1;OASL;HLA-DPA1
viral gene expression (GO:0019080)	9/110	1.4277526902370327E-11	1.2693643170283893E-9	0	0	39.2970297029703	981.3385651023016	RPS26;RPL41;RPS27;RPL21;RPS29;RPL12;RPL38;RPS2;RPS4Y1
nuclear-transcribed mRNA catabolic process, nonsense-mediated decay (GO:0000184)	9/112	1.6826446269721686E-11	1.2693643170283893E-9	0	0	38.53009708737864	955.8573180831512	RPS26;RPL41;RPS27;RPL21;RPS29;RPL12;RPL38;RPS2;RPS4Y1
viral transcription (GO:0019083)	9/113	1.8245482996301283E-11	1.2693643170283893E-9	0	0	38.15769230769231	943.52920982137	RPS26;RPL41;RPS27;RPL21;RPS29;RPL12;RPL38;RPS2;RPS4Y1
translation (GO:0006412)	10/232	5.562547071041135E-10	3.3862005294962906E-8	0	0	20.192465192465193	430.297290166963	RPS26;TRMT112;RPL41;RPS27;RPL21;RPS29;RPL12;RPL38;RPS2;RPS4Y1
cellular response to interferon-gamma (GO:0071346)	8/116	8.353663002524963E-10	3.901889013395592E-8	0	0	31.945249597423512	667.7563698170273	HLA-DRB5;STAT1;IRF1;HLA-DRA;GBP1;HLA-DRB1;OASL;HLA-DPA1
peptide biosynthetic process (GO:0043043)	9/174	8.813301672967457E-10	3.901889013395592E-8	0	0	23.976969696969697	499.90995875495105	RPS26;RPL41;RPS27;RPL21;RPS29;RPL12;RPL38;RPS2;RPS4Y1
nuclear-transcribed mRNA catabolic process (GO:0000956)	9/174	8.813301672967457E-10	3.901889013395592E-8	0	0	23.976969696969697	499.90995875495105	RPS26;RPL41;RPS27;RPL21;RPS29;RPL12;RPL38;RPS2;RPS4Y1
rRNA metabolic process (GO:0016072)	9/200	3.009725773900932E-9	1.2214470432414617E-7	0	0	20.68586387434555	405.8859583398362	RPS26;RPL41;RPS27;RPL21;RPS29;RPL12;RPL38;RPS2;RPS4Y1
rRNA processing (GO:0006364)	9/202	3.2843305608096977E-9	1.2303607562417868E-7	0	0	20.46943005181347	399.8519548286887	RPS26;RPL41;RPS27;RPL21;RPS29;RPL12;RPL38;RPS2;RPS4Y1
viral process (GO:0016032)	9/220	6.929026866673516E-9	2.41031148862143E-7	0	0	18.70616113744076	351.44287139963205	RPS26;RPL41;RPS27;RPL21;RPS29;RPL12;RPL38;RPS2;RPS4Y1
ribosome biogenesis (GO:0042254)	9/226	8.759317160432778E-9	2.723110789794539E-7	0	0	18.18341013824885	337.3594973441503	RPS26;RPL41;RPS27;RPL21;RPS29;RPL12;RPL38;RPS2;RPS4Y1
ncRNA processing (GO:0034470)	9/227	9.102371429345576E-9	2.723110789794539E-7	0	0	18.09908256880734	335.09964258780815	RPS26;RPL41;RPS27;RPL21;RPS29;RPL12;RPL38;RPS2;RPS4Y1
cytokine-mediated signaling pathway (GO:0019221)	13/633	9.505725549590794E-9	2.723110789794539E-7	0	0	9.88347757671125	182.56138633234113	ITGB1;IL32;HLA-DRB5;STAT1;OASL;IRF1;PSME1;PSME2;HLA-DRA;PLP2;GBP1;HLA-DRB1;HLA-DPA1
T cell receptor signaling pathway (GO:0050852)	7/163	2.694004837647244E-7	7.288779755190044E-6	0	0	18.893889798145118	285.8091326587343	HLA-DRB5;THEMIS;PSME1;PSME2;HLA-DRA;HLA-DRB1;HLA-DPA1
antigen receptor-mediated signaling pathway (GO:0050851)	8/257	4.1622068313355766E-7	1.0668393299265399E-5	0	0	13.757290029683952	202.12279613162224	HLA-DRB5;THEMIS;PSME1;CD38;PSME2;HLA-DRA;HLA-DRB1;HLA-DPA1
cellular macromolecule biosynthetic process (GO:0034645)	9/367	5.490509424198435E-7	1.336939044792319E-5	0	0	10.943016759776537	157.74440303368388	RPS26;RPL41;RPS27;RPL21;RPS29;RPL12;RPL38;RPS2;RPS4Y1
cellular protein metabolic process (GO:0044267)	10/484	5.784974533568567E-7	1.3415631418323295E-5	0	0	9.336401994629842	134.09717046212154	RPS26;RPL41;RPS27;RPL21;RPS29;RPL12;UBE2L6;RPL38;RPS2;RPS4Y1
gene expression (GO:0010467)	9/411	1.4051753430993548E-6	3.110547236769935E-5	0	0	9.723383084577115	131.02597530981254	RPS26;RPL41;RPS27;RPL21;RPS29;RPL12;RPL38;RPS2;RPS4Y1
antigen processing and presentation of exogenous peptide antigen (GO:0002478)	5/97	6.336200870880731E-6	1.2857207600495483E-4	0	0	22.020851818988465	263.5726666610983	CD74;HLA-DRB5;HLA-DRA;HLA-DRB1;HLA-DPA1
antigen processing and presentation of exogenous peptide antigen via MHC class II (GO:0019886)	5/97	6.336200870880731E-6	1.2857207600495483E-4	0	0	22.020851818988465	263.5726666610983	CD74;HLA-DRB5;HLA-DRA;HLA-DRB1;HLA-DPA1
antigen processing and presentation of peptide antigen via MHC class II (GO:0002495)	5/98	6.663246789438595E-6	1.2980004745826384E-4	0	0	21.782971253017337	259.62913636577775	CD74;HLA-DRB5;HLA-DRA;HLA-DRB1;HLA-DPA1
cytoplasmic translation (GO:0002181)	4/54	1.3577586854946099E-5	2.5431864609072114E-4	0	0	31.8336	356.7620250016358	RPS26;RPL41;RPS29;RPL38
leukocyte aggregation (GO:0070486)	2/7	1.489595205901835E-4	0.002686788389904421	0	0	153.3923076923077	1351.6678533430645	S100A9;S100A8
cellular response to interferon-beta (GO:0035458)	2/11	3.8743995530845664E-4	0.006738687794114942	0	0	85.2008547008547	669.3336268156615	STAT1;IRF1
positive regulation of peptidase activity (GO:0010952)	2/12	4.641239039697884E-4	0.007794080732182308	0	0	76.67692307692307	588.5229121650322	PSME1;PSME2

## Sheet: Treg - GO
The biological process functions of the differentially expressed genes in healthy versus chronic critical illness late sepsis activated regulatory T cells as identified by Gene Ontology (GO) analysis.
Term	Overlap	P-value	Adjusted P-value	Old P-value	Old Adjusted P-value	Odds Ratio	Combined Score	Genes
nuclear-transcribed mRNA catabolic process (GO:0000956)	8/174	7.83343353556735E-9	3.4780444897919037E-6	0	0	23.83855421686747	444.94339417361465	RPS26;DDX5;RPL41;RPS27;RPL21;XRN1;RPS2;RPS4Y1
SRP-dependent cotranslational protein targeting to membrane (GO:0006614)	6/89	6.91191692771772E-8	1.2859889541359067E-5	0	0	34.197934595524956	563.8361803836008	RPS26;RPL41;RPS27;RPL21;RPS2;RPS4Y1
cotranslational protein targeting to membrane (GO:0006613)	6/93	9.00133499449838E-8	1.2859889541359067E-5	0	0	32.61904761904762	529.1888511310765	RPS26;RPL41;RPS27;RPL21;RPS2;RPS4Y1
protein targeting to ER (GO:0045047)	6/97	1.1585486073296456E-7	1.2859889541359067E-5	0	0	31.17896389324961	497.9569759119512	RPS26;RPL41;RPS27;RPL21;RPS2;RPS4Y1
viral gene expression (GO:0019080)	6/110	2.452989951092092E-7	1.8254623856761096E-5	0	0	27.263736263736263	414.975549274834	RPS26;RPL41;RPS27;RPL21;RPS2;RPS4Y1
nuclear-transcribed mRNA catabolic process, nonsense-mediated decay (GO:0000184)	6/112	2.7300843879382623E-7	1.8254623856761096E-5	0	0	26.746630727762803	404.2422413692323	RPS26;RPL41;RPS27;RPL21;RPS2;RPS4Y1
viral transcription (GO:0019083)	6/113	2.877981238678551E-7	1.8254623856761096E-5	0	0	26.49532710280374	399.0462953414779	RPS26;RPL41;RPS27;RPL21;RPS2;RPS4Y1
rRNA metabolic process (GO:0016072)	7/200	4.6838182102218057E-7	2.599519106673102E-5	0	0	17.479211424238596	254.74171296424544	RPS26;RPL41;RPS27;RPL21;XRN1;RPS2;RPS4Y1
viral process (GO:0016032)	7/220	8.890775825404378E-7	4.3861160738661604E-5	0	0	15.821939768693461	220.4483736871915	RPS26;RPL41;RPS27;RPL21;PCBP2;RPS2;RPS4Y1
cellular macromolecule biosynthetic process (GO:0034645)	8/367	2.3682353518337545E-6	1.051496496214187E-4	0	0	10.915320334261839	141.39013337469694	RPS26;RPL41;RPS27;RPL21;BAZ2A;RPS2;RPS4Y1;EIF4G2
peptide biosynthetic process (GO:0043043)	6/174	3.6051241888381553E-6	1.4551592180401282E-4	0	0	16.82312925170068	210.84687537259273	RPS26;RPL41;RPS27;RPL21;RPS2;RPS4Y1
gene expression (GO:0010467)	8/411	5.459334466454501E-6	2.0199537525881654E-4	0	0	9.701736972704715	117.5674305360713	RPS26;RPL41;RPS27;RPL21;BAZ2A;RPS2;RPS4Y1;SORL1
rRNA processing (GO:0006364)	6/202	8.493721905523275E-6	2.9009327123479493E-4	0	0	14.39941690962099	168.13023077059972	RPS26;RPL41;RPS27;RPL21;RPS2;RPS4Y1
ribosome biogenesis (GO:0042254)	6/226	1.6081529568906577E-5	4.8805568001504144E-4	0	0	12.812987012987014	141.4276900172798	RPS26;RPL41;RPS27;RPL21;RPS2;RPS4Y1
ncRNA processing (GO:0034470)	6/227	1.6488367568075724E-5	4.8805568001504144E-4	0	0	12.75436328377505	140.4619588382473	RPS26;RPL41;RPS27;RPL21;RPS2;RPS4Y1
translation (GO:0006412)	6/232	1.8649300976574295E-5	5.175181020999367E-4	0	0	12.469026548672566	135.78398201999588	RPS26;RPL41;RPS27;RPL21;RPS2;RPS4Y1
pri-miRNA transcription from RNA polymerase II promoter (GO:0061614)	2/7	1.1753618481221655E-4	0.0030697685915661264	0	0	173.45217391304348	1569.5278418265802	DDX5;ETS1
cellular protein metabolic process (GO:0044267)	7/484	1.4520400685118603E-4	0.003581698835662589	0	0	6.970649895178197	61.60221826281678	RPS26;RPL41;RPS27;RPL21;RPS2;RPS4Y1;SORL1
positive regulation of nucleic acid-templated transcription (GO:1903508)	7/502	1.8177854609403935E-4	0.004247877603460709	0	0	6.710963291451097	57.799657097637585	NPAT;DDX5;KMT2A;STAT1;USP22;IRF1;ETS1
cellular response to interferon-beta (GO:0035458)	2/11	3.0595321755068756E-4	0.006792161429625264	0	0	96.34299516908213	779.6150655284314	STAT1;IRF1

## Sheet: NK - GO
The biological process functions of the differentially expressed genes in healthy versus chronic critical illness late sepsis activated NK cells as identified by Gene Ontology (GO) analysis.
cytokine-mediated signaling pathway (GO:0019221)	10/633	1.1352492365927171E-7	2.4025088957491517E-5	0	0	11.940363007778737	190.94125152885292	HLA-DRB5;CEBPD;STAT1;CCL4;HLA-C;PSME2;FOS;JUNB;HLA-DRB1;HLA-DPA1
interferon-gamma-mediated signaling pathway (GO:0060333)	5/70	1.5736957832418025E-7	2.4025088957491517E-5	0	0	49.37717121588089	773.477033173033	HLA-DRB5;STAT1;HLA-C;HLA-DRB1;HLA-DPA1
antigen processing and presentation of exogenous peptide antigen (GO:0002478)	4/97	2.7184482621595295E-5	0.00216061801165769	0	0	26.708333333333332	280.7810823915133	CD74;HLA-DRB5;HLA-DRB1;HLA-DPA1
antigen processing and presentation of exogenous peptide antigen via MHC class II (GO:0019886)	4/97	2.7184482621595295E-5	0.00216061801165769	0	0	26.708333333333332	280.7810823915133	CD74;HLA-DRB5;HLA-DRB1;HLA-DPA1
antigen processing and presentation of peptide antigen via MHC class II (GO:0002495)	4/98	2.8305039454030877E-5	0.00216061801165769	0	0	26.42287234042553	276.7127563047794	CD74;HLA-DRB5;HLA-DRB1;HLA-DPA1
antigen receptor-mediated signaling pathway (GO:0050851)	5/257	9.172231723754473E-5	0.006001260184970784	0	0	12.616487455197133	117.29226459804059	HLA-DRB5;CD38;PSME2;HLA-DRB1;HLA-DPA1
cellular response to cytokine stimulus (GO:0071345)	6/456	1.481600612394717E-4	0.008482163505959756	0	0	8.672888888888888	76.47074659156806	CEBPD;STAT1;CCL4;FOS;JUNB;HLA-DPA1

## Sheet: NKT - GO
The biological process functions of the differentially expressed genes in healthy versus chronic critical illness late sepsis activated NKT cells as identified by Gene Ontology (GO) analysis.
Term	Overlap	P-value	Adjusted P-value	Old P-value	Old Adjusted P-value	Odds Ratio	Combined Score	Genes
SRP-dependent cotranslational protein targeting to membrane (GO:0006614)	5/89	1.934423057150861E-10	4.499182474793232E-9	0	0	296.23511904761904	6625.607058089958	RPS26;RPL21;RPL12;RPS2;RPS4Y1
cotranslational protein targeting to membrane (GO:0006613)	5/93	2.420462304375195E-10	4.499182474793232E-9	0	0	282.7130681818182	6259.802328165095	RPS26;RPL21;RPL12;RPS2;RPS4Y1
protein targeting to ER (GO:0045047)	5/97	2.999454983195488E-10	4.499182474793232E-9	0	0	270.36684782608694	5928.447515591901	RPS26;RPL21;RPL12;RPS2;RPS4Y1
viral gene expression (GO:0019080)	5/110	5.6840572765632E-10	4.886623182136289E-9	0	0	236.73809523809524	5039.724520187125	RPS26;RPL21;RPL12;RPS2;RPS4Y1
nuclear-transcribed mRNA catabolic process, nonsense-mediated decay (GO:0000184)	5/112	6.228238121124985E-10	4.886623182136289E-9	0	0	232.28971962616822	4923.788843357052	RPS26;RPL21;RPL12;RPS2;RPS4Y1
viral transcription (GO:0019083)	5/113	6.515497576181719E-10	4.886623182136289E-9	0	0	230.1273148148148	4867.576410730996	RPS26;RPL21;RPL12;RPS2;RPS4Y1
peptide biosynthetic process (GO:0043043)	5/174	5.763093879060485E-9	3.241740306971522E-8	0	0	146.61242603550295	2781.5003596784663	RPS26;RPL21;RPL12;RPS2;RPS4Y1
nuclear-transcribed mRNA catabolic process (GO:0000956)	5/174	5.763093879060485E-9	3.241740306971522E-8	0	0	146.61242603550295	2781.5003596784663	RPS26;RPL21;RPL12;RPS2;RPS4Y1
rRNA metabolic process (GO:0016072)	5/200	1.1600243962435594E-8	5.4873067964161394E-8	0	0	126.8974358974359	2318.7003670245035	RPS26;RPL21;RPL12;RPS2;RPS4Y1
rRNA processing (GO:0006364)	5/202	1.2194015103146977E-8	5.4873067964161394E-8	0	0	125.59644670050761	2288.6587143412935	RPS26;RPL21;RPL12;RPS2;RPS4Y1
viral process (GO:0016032)	5/220	1.870584768938153E-8	7.57477146416455E-8	0	0	114.97674418604652	2045.9455859549887	RPS26;RPL21;RPL12;RPS2;RPS4Y1
ribosome biogenesis (GO:0042254)	5/226	2.1404266537156442E-8	7.57477146416455E-8	0	0	111.82126696832579	1974.7272958043422	RPS26;RPL21;RPL12;RPS2;RPS4Y1
ncRNA processing (GO:0034470)	5/227	2.188267311869759E-8	7.57477146416455E-8	0	0	111.31193693693693	1963.2721569301855	RPS26;RPL21;RPL12;RPS2;RPS4Y1
translation (GO:0006412)	5/232	2.4404192992554038E-8	7.844204890463799E-8	0	0	108.83259911894272	1907.6733972602701	RPS26;RPL21;RPL12;RPS2;RPS4Y1
cellular macromolecule biosynthetic process (GO:0034645)	5/367	2.40128808918285E-7	7.20386426754855E-7	0	0	67.77969613259668	1033.1042526029084	RPS26;RPL21;RPL12;RPS2;RPS4Y1
gene expression (GO:0010467)	5/411	4.210854267600543E-7	1.1843027627626527E-6	0	0	60.298645320197046	885.2100483465445	RPS26;RPL21;RPL12;RPS2;RPS4Y1
cellular protein metabolic process (GO:0044267)	5/484	9.454122204970262E-7	2.5025617601391867E-6	0	0	50.91858037578288	706.3244603060974	RPS26;RPL21;RPL12;RPS2;RPS4Y1
mitochondrial ATP synthesis coupled proton transport (GO:0042776)	2/21	3.763275427209216E-5	9.40818856802304E-5	0	0	300.3308270676692	3059.661074421551	MT-ATP6;MT-ATP8
ATP synthesis coupled proton transport (GO:0015986)	2/27	6.281272926601724E-5	1.3459870557003693E-4	0	0	228.18285714285713	2207.749647985094	MT-ATP6;MT-ATP8
cristae formation (GO:0042407)	2/27	6.281272926601724E-5	1.3459870557003693E-4	0	0	228.18285714285713	2207.749647985094	MT-ATP6;MT-ATP8
purine ribonucleoside triphosphate biosynthetic process (GO:0009206)	2/27	6.281272926601724E-5	1.3459870557003693E-4	0	0	228.18285714285713	2207.749647985094	MT-ATP6;MT-ATP8
ATP biosynthetic process (GO:0006754)	2/32	8.865774235784291E-5	1.8134538209558777E-4	0	0	190.10476190476192	1773.8156714265488	MT-ATP6;MT-ATP8
inner mitochondrial membrane organization (GO:0007007)	2/36	1.1250476197410829E-4	2.2011801255803797E-4	0	0	167.7058823529412	1524.868252317394	MT-ATP6;MT-ATP8
purine ribonucleoside monophosphate biosynthetic process (GO:0009168)	2/39	1.322345677711413E-4	2.4793981457088993E-4	0	0	154.08494208494207	1376.122322398922	MT-ATP6;MT-ATP8
ATP metabolic process (GO:0046034)	2/56	2.73732488705426E-4	4.927184796697669E-4	0	0	105.48677248677248	865.3458905238808	MT-ATP6;MT-ATP8
purine ribonucleotide biosynthetic process (GO:0009152)	2/75	4.91070345932343E-4	8.499294448829014E-4	0	0	77.95694716242662	593.9479909744274	MT-ATP6;MT-ATP8
mitochondrial transport (GO:0006839)	2/135	0.0015783601436810224	0.0026306002394683708	0	0	42.65950590762621	275.2122077678038	MT-ATP6;MT-ATP8

## Sheet: B - GO
The biological process functions of the differentially expressed genes in healthy versus chronic critical illness late sepsis activated B cells as identified by Gene Ontology (GO) analysis.
Term	Overlap	P-value	Adjusted P-value	Old P-value	Old Adjusted P-value	Odds Ratio	Combined Score	Genes
positive regulation of protein oligomerization (GO:0032461)	2/23	1.1415310511857051E-4	0.007762411148062795	0	0	158.45238095238096	1438.4259580631342	TCL1A;AIM2
regulation of protein oligomerization (GO:0032459)	2/23	1.1415310511857051E-4	0.007762411148062795	0	0	158.45238095238096	1438.4259580631342	TCL1A;AIM2

## Sheet: pDC - GO
The biological process functions of the differentially expressed genes in healthy versus chronic critical illness late sepsis activated plasmacytoid dendritic cells as identified by Gene Ontology (GO) analysis.
Term	Overlap	P-value	Adjusted P-value	Old P-value	Old Adjusted P-value	Odds Ratio	Combined Score	Genes
SRP-dependent cotranslational protein targeting to membrane (GO:0006614)	4/89	1.6807564303136004E-6	1.2517151148097225E-4	0	0	58.51470588235294	778.0271300025752	RPS26;RPL12;RPS2;RPS4Y1
cotranslational protein targeting to membrane (GO:0006613)	4/93	2.0047316143038843E-6	1.2517151148097225E-4	0	0	55.87359550561798	733.0615933922637	RPS26;RPL12;RPS2;RPS4Y1
viral process (GO:0016032)	5/220	2.085284452832892E-6	1.2517151148097225E-4	0	0	30.643410852713178	400.8343619137088	RPS26;RPL12;PCBP2;RPS2;RPS4Y1
protein targeting to ER (GO:0045047)	4/97	2.372919648928384E-6	1.2517151148097225E-4	0	0	53.45967741935484	692.3771016818831	RPS26;RPL12;RPS2;RPS4Y1
viral gene expression (GO:0019080)	4/110	3.921005580351087E-6	1.3156253809795663E-4	0	0	46.87264150943396	583.5251268050475	RPS26;RPL12;RPS2;RPS4Y1
nuclear-transcribed mRNA catabolic process, nonsense-mediated decay (GO:0000184)	4/112	4.212832938804047E-6	1.3156253809795663E-4	0	0	46.0	569.3592605565902	RPS26;RPL12;RPS2;RPS4Y1
viral transcription (GO:0019083)	4/113	4.364633965335054E-6	1.3156253809795663E-4	0	0	45.575688073394495	562.4940588188585	RPS26;RPL12;RPS2;RPS4Y1
nuclear-transcribed mRNA catabolic process (GO:0000956)	4/174	2.4047258268317152E-5	5.637746105127688E-4	0	0	29.13235294117647	309.8368358329662	RPS26;RPL12;RPS2;RPS4Y1
peptide biosynthetic process (GO:0043043)	4/174	2.4047258268317152E-5	5.637746105127688E-4	0	0	29.13235294117647	309.8368358329662	RPS26;RPL12;RPS2;RPS4Y1
rRNA metabolic process (GO:0016072)	4/200	4.146798801190002E-5	8.269155209728561E-4	0	0	25.23469387755102	254.6329194525256	RPS26;RPL12;RPS2;RPS4Y1
rRNA processing (GO:0006364)	4/202	4.310933995593088E-5	8.269155209728561E-4	0	0	24.977272727272727	251.06582266225826	RPS26;RPL12;RPS2;RPS4Y1
ribosome biogenesis (GO:0042254)	4/226	6.672554704025765E-5	0.0011017253174835063	0	0	22.25	213.93202928016447	RPS26;RPL12;RPS2;RPS4Y1
ncRNA processing (GO:0034470)	4/227	6.787881102978949E-5	0.0011017253174835063	0	0	22.14910313901345	212.58236605203186	RPS26;RPL12;RPS2;RPS4Y1
translation (GO:0006412)	4/232	7.386489094941491E-5	0.0011132494278804676	0	0	21.657894736842106	206.0374637541792	RPS26;RPL12;RPS2;RPS4Y1
cellular protein metabolic process (GO:0044267)	5/484	9.329618370387441E-5	0.0013123663174345	0	0	13.570633263743911	125.93183099721148	RPS26;RPL12;IGFBP3;RPS2;RPS4Y1
defense response to fungus (GO:0050832)	2/17	1.280437171265482E-4	0.0016885765196063543	0	0	147.88888888888889	1325.5486399086653	S100A12;S100A8
regulation of organelle organization (GO:0033043)	3/113	1.8664631260868848E-4	0.002316610115319604	0	0	31.877005347593585	273.70537508790994	RABGAP1L;STMN1;S100A8
cellular macromolecule biosynthetic process (GO:0034645)	4/367	4.281774876465405E-4	0.005019191660745558	0	0	13.510330578512397	104.78575591284195	RPS26;RPL12;RPS2;RPS4Y1
regulation of inflammatory response (GO:0050727)	3/166	5.769863133914015E-4	0.0064075848487150375	0	0	21.454709491158425	160.00261559263004	S100A12;DNASE1L3;S100A8
gene expression (GO:0010467)	4/411	6.558308127529366E-4	0.006919015074543481	0	0	12.022727272727273	88.12187450947563	RPS26;RPL12;RPS2;RPS4Y1

[truncated: 9 more sheets: CD4T - KEGG, CD8T - KEGG, Act.CD4T - KEGG, Act.CD8T - KEGG, Treg - KEGG, NK - KEGG, NKT - KEGG, B - KEGG, pDC - KEGG]
