# Supplementary material for: A Novel Single Cell RNA-seq Analysis of Non-Myeloid Circulating Cells in Late Sepsis
Source: Front Immunol. 2021 Aug 16;12:696536. doi: 10.3389/fimmu.2021.696536 (PMC8415415; doi:10.3389/fimmu.2021.696536)
Supplement: Supplementary Table 6 — Significant differentially expressed genes by cell type in analysis of Bacterial Sepsis vs Fungal Sepsis patients. Differentially expressed genes are listed for each cell type (individual tabs). Natural log fold-changes are calculated as healthy mean divided by sepsis mean, i.e. negative value of logFC indicates higher expression in sepsis patients. PCT represents the proportion of cells that the corresponding gene is detected. [file Table_6.xlsx]

## Sheet: Legend
Supplementary Table 6: Significant differentially expressed genes by cell type in analysis of Bacterial Sepsis vs Fungal Sepsis patients.
Differentially expressed genes are listed for each cell type (individual tabs). Natural log fold-changes are calculated as healthy mean divided by sepsis mean, i.e negative value of logFC indicates higher expression in sepsis patients. PCT represents the the proportion of cells that the corresponding gene is detected.

## Sheet: CD4T
	avg_logFC	pct.1	pct.2	p_val_adj
RPS4Y1	2.03713	0.981	0.068	6.36954e-31
HBB	1.15628	0.596	0	2.09782e-21
MALAT1	-0.638571	1	1	4.67869e-12
RPS26	-1.17529	0.981	0.994	7.3418e-11
MT-CO3	-0.42795	1	1	4.48605e-09
RPL41	0.379597	1	1	5.50272e-09
RPL28	0.268893	1	1	2.43091e-07
PLP2	0.793335	0.712	0.193	1.22269e-06
HBA2	0.549812	0.25	0	2.23461e-06
MT-ND4	-0.549453	0.981	0.988	2.94321e-06
B2M	0.253238	1	1	4.70681e-06
IL32	0.63715	0.981	0.839	3.8958e-05
VIM	0.59442	1	0.938	8.49543e-05
IFITM1	0.442354	1	0.994	0.000326491
SCGB3A1	0.347017	0.192	0	0.00043937
ETS1	-0.687871	0.654	0.913	0.000464963
LPAR6	0.521222	0.596	0.186	0.000762535
MT-ATP6	-0.400768	0.981	0.994	0.00076522
MT-CYB	-0.355155	1	1	0.00112457
NPDC1	0.49895	0.173	0	0.00249448
FAM13A	0.661221	0.346	0.062	0.00250919
NME1-NME2	0.676821	0.769	0.46	0.00490934
UTY	0.306365	0.192	0.006	0.00585784
PTGER2	0.611281	0.308	0.05	0.00750453
CISH	0.642456	0.712	0.323	0.00969671

## Sheet: CD8T
	avg_logFC	pct.1	pct.2	p_val_adj
RPS4Y1	2.00123	0.962	0.031	2.05443e-22
HBB	5.67658	0.615	0	3.74027e-16
CST7	1.69574	0.615	0.008	1.16448e-14
NKG7	2.69496	0.692	0.031	3.30925e-14
GZMK	2.48096	0.577	0.023	1.67077e-11
CCL5	2.78028	0.692	0.078	1.82092e-10
GZMA	1.79374	0.538	0.031	4.91096e-09
RPS26	-1.64674	0.962	0.969	4.92337e-09
HBA2	5.25177	0.385	0	1.68473e-08
HLA-DPA1	1.33515	0.538	0.039	3.2856e-08
B2M	0.650364	1	1	5.89661e-08
HLA-DRB1	1.72699	0.5	0.039	3.34016e-07
NPDC1	0.685874	0.385	0.008	5.35274e-07
CLIC1	1.42575	0.885	0.305	5.49326e-07
IL32	1.01069	1	0.953	6.30029e-07
BATF	0.949383	0.538	0.055	1.12953e-06
MT-ND4	-0.934886	0.923	0.977	1.1766e-06
PLEK	1.47782	0.308	0	4.60629e-06
S100A11	1.05509	0.808	0.227	4.68648e-06
MYL6	0.993253	1	0.883	5.38681e-06
MT-ATP6	-0.855873	0.962	0.984	2.43006e-05
ANXA2	0.747541	0.462	0.047	3.49325e-05
GZMH	2.04945	0.269	0	7.29595e-05
RPS21	-0.424244	1	1	8.81109e-05
STOM	0.739117	0.308	0.008	0.000101675
PFN1	0.826664	1	0.961	0.000144846
MT-CO3	-0.579998	0.962	0.984	0.000250776
RPS4X	-0.445358	1	1	0.000273285
CTSW	1.29623	0.885	0.484	0.000368543
SH3BGRL3	0.881494	1	0.93	0.000480254
RPS8	-0.434998	1	1	0.000539115
S100A4	1.22449	1	0.57	0.000555388
MT-CYB	-0.615144	0.962	0.984	0.0007127
EIF1AY	0.493732	0.269	0.008	0.00159712
S100A8	-1.65659	0.654	0.164	0.00165327
RPS29	-0.56816	0.962	0.992	0.00169248
CD74	1.88099	0.885	0.586	0.00245917
DOK2	0.857811	0.385	0.039	0.00261754
ANXA1	1.15223	0.577	0.125	0.00270473
MALAT1	-0.646889	0.962	0.984	0.00436611
MT-ND2	-0.742504	0.885	0.977	0.00465906
APOBEC3G	0.681753	0.462	0.086	0.00575435
CCR7	-0.983449	0.5	0.914	0.00653941
CAPG	0.539356	0.308	0.023	0.00915834

## Sheet: Act.CD4T
	avg_logFC	pct.1	pct.2	p_val_adj
RPS4Y1	1.52715	0.944	0.101	1.76428e-88
HBB	2.50941	0.475	0.002	2.32172e-60
MALAT1	-0.679938	0.995	1	6.73049e-43
RPS26	-0.878305	0.99	0.983	5.53437e-37
HBA2	2.07986	0.293	0	7.84595e-35
MT-ATP6	-0.575275	0.985	0.996	2.82798e-29
MT-CO3	-0.40507	1	1	8.46663e-28
C12orf75	0.541609	0.338	0.033	5.1835e-26
IL32	0.612666	1	0.969	1.28386e-23
MT-ND4	-0.530596	0.965	0.989	2.87741e-23
EIF1AY	0.423287	0.273	0.018	1.63184e-22
TXNIP	-0.557692	0.939	0.989	5.20124e-22
B2M	0.253349	1	1	8.39365e-22
ERAP2	0.55572	0.419	0.094	1.11691e-20
RPS29	-0.31273	0.99	0.991	1.47234e-19
XIST	-0.581376	0	0.32	8.67394e-15
MT-CYB	-0.323226	1	1	1.13608e-14
IFITM2	0.562015	0.934	0.849	1.14702e-14
MYL6	0.404146	0.98	0.95	1.42498e-14
MT-ND2	-0.418023	0.949	0.98	9.46266e-13
DDX3Y	0.282767	0.157	0.007	1.22285e-12
RP11-553K8.5	0.282644	0.172	0.013	1.95167e-12
S100A4	0.453823	0.995	0.904	1.48943e-11
TMSB10	0.327503	1	1	1.78518e-11
GAPDH	0.397439	0.99	0.976	2.00757e-11
NME1-NME2	0.547656	0.823	0.658	2.23503e-11
SH3BGRL3	0.325791	1	0.985	5.01545e-11
ETS1	-0.502147	0.626	0.836	1.50497e-10
PSMB9	0.472236	0.848	0.706	2.42064e-10
ACTB	0.352327	1	1	3.23832e-10
CYBA	0.387824	0.944	0.866	5.34389e-10
VIM	0.365677	0.99	0.971	9.54093e-10
PSME1	0.35738	0.97	0.895	1.5267e-09
PLP2	0.415607	0.692	0.371	1.92616e-09
CTSW	0.677854	0.414	0.176	3.53521e-09
SERF2	0.256893	0.99	0.983	4.86951e-09
IL2RG	0.357893	0.96	0.89	8.46318e-09
SF1	-0.421752	0.485	0.737	1.15327e-08
CPNE1	0.406502	0.338	0.118	2.69336e-08
ARPC3	0.320151	0.955	0.866	5.24149e-08
CD44	-0.414494	0.515	0.728	5.66638e-08
PCBP2	0.370655	0.894	0.785	6.93877e-08
LDHA	0.419651	0.768	0.553	8.13571e-08
PFN1	0.298947	0.99	0.993	1.35728e-07
NPDC1	0.466834	0.364	0.153	3.67923e-07
CST7	0.479609	0.389	0.156	4.26128e-07
RPL36AL	0.265066	0.99	0.963	5.70901e-07
HSPA8	0.294048	1	0.96	8.12137e-07
SMDT1	-0.341023	0.439	0.695	1.02306e-06
SEPW1	0.444013	0.652	0.428	1.17572e-06
MT2A	0.575354	0.621	0.393	1.97889e-06
S100A11	0.352194	0.934	0.853	2.21785e-06
HLA-DPA1	0.4243	0.404	0.175	2.81026e-06
TPI1	0.39417	0.833	0.607	3.79616e-06
BAX	0.427543	0.606	0.364	4.16822e-06
MT-ND1	-0.301524	0.99	0.987	4.55261e-06
PSME2	0.386387	0.848	0.693	6.32706e-06
CD74	0.568995	0.864	0.743	7.10199e-06
XBP1	0.395573	0.692	0.45	7.28654e-06
PHPT1	0.379507	0.384	0.167	1.38878e-05
HN1	0.39674	0.571	0.32	1.41128e-05
TCF7	-0.46536	0.556	0.724	1.71656e-05
S100A6	0.302904	0.99	0.949	1.78502e-05
MTRNR2L12	1.63872	0.278	0.099	2.16192e-05
HINT1	0.270666	0.965	0.954	3.50588e-05
GCC2	-0.442866	0.374	0.574	0.000110462
TAP1	0.372972	0.616	0.399	0.000118027
YWHAB	0.271769	0.975	0.919	0.000126901
PPIB	0.317459	0.904	0.84	0.0001272
PIM1	0.382859	0.641	0.419	0.000128679
S100A9	-0.277939	0.338	0.136	0.000160855
FAIM3	-0.408203	0.359	0.586	0.000184129
CLIC1	0.341945	0.889	0.752	0.000192941
MTRNR2L2	0.31406	0.177	0.046	0.000219378
TNFRSF4	0.374056	0.308	0.127	0.000310919
SEC61G	0.322221	0.753	0.592	0.000595066
PSMB3	0.317897	0.616	0.425	0.000679944
STK4	-0.317304	0.652	0.781	0.000732829
ANXA2	0.341665	0.596	0.392	0.000992946
NSA2	-0.307834	0.682	0.794	0.00132451
FOXP1	-0.43256	0.389	0.562	0.00142505
IRF1	0.356861	0.737	0.551	0.00187378
MAML2	-0.361403	0.076	0.254	0.00199961
CIB1	0.306986	0.707	0.513	0.00226079
GTF3C6	0.291361	0.424	0.226	0.00228936
PSMB8	0.354901	0.773	0.614	0.00234819
KLRB1	0.56878	0.424	0.235	0.00240533
RPSAP58	0.276461	0.409	0.211	0.00343745
LTB	0.293735	0.97	0.976	0.00354583
GZMK	0.788383	0.222	0.086	0.0057383
IFITM3	0.250744	0.227	0.081	0.00586143
C19orf10	0.284181	0.465	0.261	0.00785872
CARD16	0.338619	0.621	0.414	0.00915597

## Sheet: Act.CD8T
	avg_logFC	pct.1	pct.2	p_val_adj
RPS4Y1	1.46032	0.937	0.081	1.1545e-98
GZMH	1.70608	0.907	0.237	1.46613e-82
RPS26	-1.08431	0.967	0.987	3.80455e-81
C12orf75	1.24617	0.76	0.109	4.37197e-70
MT-CYB	-0.715394	1	1	1.11178e-69
NKG7	1.06036	1	0.842	2.02241e-69
MT-CO3	-0.606175	1	1	3.09371e-69
HLA-DPA1	1.34266	0.866	0.318	3.90887e-68
MT-ATP6	-0.818027	0.97	0.997	9.72665e-68
HBB	3.18756	0.601	0.005	9.81784e-66
MT-ND2	-0.898892	0.899	0.99	6.26576e-61
HLA-DRB1	1.3256	0.785	0.191	2.21368e-60
B2M	0.356576	1	1	2.69753e-60
MT-ND3	-0.638353	0.992	0.995	1.23066e-56
TMSB10	0.568575	1	1	1.01019e-55
MT-ND4	-0.757231	0.944	0.995	3.56424e-54
PFN1	0.623877	1	0.997	5.5424e-54
CD74	1.17597	0.962	0.824	8.28834e-53
MT-ND1	-0.690144	0.949	0.995	9.69525e-52
MALAT1	-0.619869	1	1	1.10039e-51
HLA-DPB1	1.00431	0.813	0.344	8.46625e-47
PSMB9	0.754471	0.947	0.781	3.71539e-46
CCL5	0.769141	0.997	0.883	4.07625e-46
SH3BGRL3	0.581337	0.997	0.987	6.4611e-45
IL32	0.54193	0.997	0.962	1.2067e-43
MYL6	0.54353	0.995	0.977	5.14286e-42
GZMA	0.705614	0.99	0.847	2.01428e-40
IL7R	-1.45989	0.434	0.766	1.09613e-38
RARRES3	0.68168	0.952	0.837	4.76517e-38
CST7	0.636011	0.985	0.814	1.09008e-37
CTSW	0.691145	0.977	0.776	2.24732e-37
PSME2	0.730829	0.927	0.705	6.65773e-37
MT-CO2	-0.337935	1	1	1.27717e-36
LTB	-1.19826	0.424	0.784	1.83259e-35
MT-ND4L	-0.446753	0.995	0.985	3.0228e-34
HLA-DRB5	0.797203	0.505	0.074	1.99185e-33
HLA-DRA	1.11025	0.47	0.069	5.15306e-33
PSME1	0.517144	0.98	0.934	9.13459e-33
HLA-DQA1	0.880769	0.399	0.025	1.58303e-32
TXNIP	-0.564307	0.97	0.98	2.82841e-32
TCF7	-0.807736	0.096	0.496	6.21977e-31
ITGB2	0.608136	0.949	0.73	8.95767e-31
RPS21	-0.337156	0.992	0.995	6.50355e-30
RPS4X	-0.337467	0.997	0.987	8.13283e-29
CX3CR1	0.797036	0.588	0.173	2.64868e-28
HBA2	2.3741	0.341	0.013	3.55343e-28
ARPC3	0.525203	0.947	0.893	8.9769e-28
RPS29	-0.381256	0.99	0.99	2.22465e-27
CTSC	0.650465	0.841	0.583	1.02494e-26
UCP2	0.746145	0.874	0.646	3.0151e-26
AQP3	-0.794625	0.038	0.364	1.02596e-25
RPL13	-0.317535	0.997	1	2.63836e-25
LGALS1	1.07064	0.604	0.232	2.71563e-25
CFL1	0.448436	0.992	0.972	2.86307e-25
LSP1	0.522592	0.919	0.748	6.6761e-25
PSMB8	0.582602	0.846	0.621	1.06667e-24
RPS8	-0.362148	1	0.997	1.16175e-24
GAPDH	0.458291	0.982	0.944	1.89335e-24
CD2	0.569389	0.924	0.761	4.06427e-24
KLRD1	0.652577	0.737	0.321	6.98055e-24
MYL12B	0.458766	0.942	0.878	7.04345e-24
IL2RG	0.452588	0.977	0.919	7.15245e-24
HLA-DQB1	0.764643	0.412	0.074	1.85956e-23
ARPC2	0.460027	0.972	0.896	2.44513e-23
ACTB	0.496486	1	1	2.996e-23
ATP5E	0.343544	0.99	0.99	3.93012e-23
HLA-A	0.302669	1	0.985	6.62613e-23
CLIC1	0.472345	0.952	0.868	9.38158e-23
MT2A	0.690566	0.823	0.595	1.67112e-22
LY6E	0.557126	0.876	0.649	1.47923e-21
RPL34	-0.269949	1	0.995	5.45405e-21
RP11-553K8.5	0.542928	0.268	0.01	6.46488e-21
SUB1	0.515841	0.889	0.746	1.05429e-20
ERAP2	0.638797	0.429	0.109	1.75271e-20
PSMB10	0.582161	0.826	0.626	2.83499e-20
XIST	-0.538995	0	0.237	3.04914e-20
PPP1CA	0.504049	0.884	0.712	3.18093e-20
ARPC1B	0.462306	0.939	0.875	5.20318e-20
CD3D	0.443852	0.957	0.842	8.93352e-20
CMC1	0.797547	0.646	0.331	1.169e-19
MT-ATP8	-0.400175	0.939	0.985	4.54167e-19
GZMB	0.815831	0.548	0.188	6.25122e-19
PTMA	-0.302832	0.992	1	6.92526e-19
PTPRCAP	0.378644	0.997	0.985	1.08977e-18
BTG1	-0.443226	0.955	0.962	1.09782e-18
EFHD2	0.560351	0.818	0.491	1.12731e-18
CD38	0.579097	0.308	0.038	1.19516e-18
FGFBP2	0.660722	0.556	0.186	1.45504e-18
SLC4A10	-0.560174	0.008	0.239	1.53377e-18
RCAN3	-0.537198	0.013	0.249	1.98454e-18
RPS5	-0.356601	0.995	0.972	3.56653e-18
RPS18	-0.316883	0.997	0.987	3.85996e-18
TAP1	0.583799	0.73	0.476	4.33703e-18
RP11-291B21.2	0.780609	0.419	0.107	8.46063e-18
CRIP1	0.481823	0.876	0.669	8.98634e-18
RPS23	-0.26338	0.997	0.99	9.23697e-18
PLEK	0.505479	0.816	0.519	1.60693e-17
MT-ND5	-0.386305	0.975	0.98	2.71069e-17
LITAF	0.461116	0.864	0.723	2.81551e-17
TXK	-0.502215	0.02	0.254	3.70257e-17
PRF1	0.491146	0.924	0.728	6.70756e-17
RPL32	-0.269076	0.997	1	1.22816e-16
TBX21	0.565631	0.556	0.247	1.38941e-16
FCRL6	0.608845	0.46	0.153	4.42822e-16
GBP1	0.676826	0.543	0.249	5.74415e-16
SRGN	0.430653	0.917	0.789	5.8624e-16
PSMA7	0.45369	0.818	0.621	7.11071e-16
SLC9A3R1	0.465838	0.846	0.672	1.04711e-15
CXXC5	-0.560177	0.023	0.244	1.28298e-15
IRF1	0.516127	0.846	0.641	2.43367e-15
EIF1AY	0.438706	0.245	0.02	2.76157e-15
RP11-18H21.1	-0.447575	0.033	0.267	2.80774e-15
UBE2L6	0.561065	0.674	0.422	3.54699e-15
PYCARD	0.534136	0.563	0.272	6.04057e-15
PPIB	0.403826	0.937	0.86	6.37592e-15
OASL	0.51305	0.359	0.094	1.2107e-14
MT-ND6	-0.667988	0.596	0.794	1.87485e-14
HN1	0.550619	0.551	0.262	2.36032e-14
NRIP1	-0.454114	0.01	0.204	5.124e-14
AMICA1	-0.448897	0.035	0.254	5.9242e-14
SATB1	-0.501272	0.088	0.341	9.6257e-14
ARHGDIB	0.316988	0.985	0.941	1.79923e-13
CCR6	-0.422368	0.003	0.178	2.6997e-13
HIST1H4C	-0.453412	0.674	0.84	3.36037e-13
APOBEC3G	0.5005	0.682	0.44	4.01225e-13
GSTK1	0.428932	0.828	0.659	4.87384e-13
EML4	-0.531123	0.27	0.557	6.88408e-13
COTL1	0.536332	0.631	0.346	8.38555e-13
RAC2	0.347132	0.952	0.911	1.19985e-12
IFI27L2	0.449969	0.465	0.188	1.37038e-12
IDH2	0.518468	0.535	0.267	1.53341e-12
RPL8	-0.287282	0.987	0.992	2.0407e-12
CPNE1	0.516511	0.354	0.112	3.32409e-12
GPR183	-0.513206	0.056	0.275	4.33367e-12
MT1E	0.526749	0.265	0.051	4.39539e-12
GSTP1	0.45933	0.758	0.504	4.94968e-12
HSPA8	0.339222	0.995	0.949	5.01632e-12
CASP4	0.500366	0.604	0.356	1.00387e-11
TMEM66	-0.384099	0.836	0.908	2.00817e-11
CD27	-0.522654	0.169	0.445	2.44394e-11
RAP1B	0.394191	0.843	0.723	2.72052e-11
IFITM2	0.553498	0.904	0.86	4.44493e-11
S100A10	0.389688	0.927	0.809	5.52168e-11
DYNLL1	0.579948	0.624	0.427	7.99113e-11
NCR3	-0.596947	0.235	0.489	9.91989e-11
CD52	0.367403	0.975	0.936	9.93488e-11
STAT1	0.562054	0.616	0.389	1.1911e-10
GPR56	0.448612	0.341	0.104	1.72789e-10
EEF1B2	-0.328989	0.952	0.957	2.05973e-10
CCR7	-0.639263	0.008	0.158	4.80395e-10
RPL22	-0.279095	0.982	0.992	6.08806e-10
CLEC2B	0.453662	0.689	0.478	6.56459e-10
S100A11	0.403102	0.838	0.723	6.7783e-10
MYL12A	0.252603	0.997	0.992	8.9744e-10
CD8B	0.681508	0.644	0.489	9.90239e-10
TMIGD2	-0.325688	0.003	0.142	1.1361e-09
ACTG1	0.388427	0.985	0.964	1.22427e-09
OAZ1	0.300295	0.937	0.919	1.36123e-09
GBP5	0.56824	0.765	0.618	1.66644e-09
RHOA	0.293189	0.914	0.84	1.71808e-09
DBI	0.409009	0.765	0.606	1.95113e-09
PSMB3	0.384824	0.652	0.433	2.25975e-09
THRA	-0.339962	0.023	0.183	3.50775e-09
SF1	-0.417021	0.462	0.695	3.75215e-09
FAIM3	-0.466562	0.298	0.55	4.18471e-09
NPDC1	0.445095	0.263	0.071	4.94687e-09
CORO1A	0.311482	0.96	0.941	5.0078e-09
ACTR3	0.402639	0.783	0.656	5.8459e-09
CHCHD2	0.321987	0.876	0.756	6.31921e-09
CARD16	0.408818	0.677	0.478	6.38254e-09
SVIP	-0.43507	0.141	0.374	6.45101e-09
GSTM1	0.264571	0.129	0	6.7087e-09
DDX3Y	0.303839	0.141	0.005	9.45789e-09
PTRHD1	0.423597	0.386	0.163	1.53609e-08
CYBA	0.266771	0.987	0.921	1.55999e-08
ANXA6	0.36855	0.775	0.606	1.68578e-08
ANXA2	0.446038	0.553	0.341	1.79593e-08
GZMK	-0.313751	0.412	0.7	1.9846e-08
SMDT1	-0.455737	0.343	0.578	2.02302e-08
NDUFA12	0.451533	0.662	0.517	2.15696e-08
CD7	-0.413768	0.591	0.809	3.31812e-08
UBB	0.320493	0.929	0.83	4.09602e-08
PABPC1	-0.296799	0.932	0.959	4.82975e-08
ELK3	-0.342929	0.043	0.211	5.64465e-08
POMP	0.381378	0.629	0.399	6.00301e-08
ATP5G2	0.28678	0.949	0.919	6.52095e-08
RORC	-0.253779	0.003	0.125	7.38623e-08
PSMB2	0.374223	0.52	0.3	8.2353e-08
LIME1	0.477346	0.598	0.407	1.22239e-07
CES1	0.371558	0.129	0.005	1.23933e-07
ARL6IP1	0.407892	0.674	0.504	1.29563e-07
ITGA6	-0.354525	0.071	0.252	1.39127e-07
SUMO2	0.303675	0.889	0.791	1.41716e-07
PSMB6	0.335993	0.586	0.354	1.56181e-07
COX6A1	0.31702	0.854	0.774	1.57204e-07
HLA-DMA	0.402783	0.255	0.074	2.19777e-07
RNF167	0.387173	0.593	0.384	2.20523e-07
CHI3L2	0.339853	0.192	0.036	2.35277e-07
NELL2	-0.342036	0.035	0.191	2.5119e-07
BAX	0.48097	0.654	0.448	2.6634e-07
CSK	0.364052	0.687	0.504	2.74631e-07
LAIR2	0.528181	0.212	0.051	2.93528e-07
GNG5	0.375965	0.707	0.552	2.94022e-07
THEMIS	0.414675	0.442	0.237	3.07421e-07
TXN	0.373756	0.606	0.387	3.09395e-07
CCR2	-0.279981	0.018	0.155	3.12894e-07
PDIA3	0.37177	0.808	0.672	3.32258e-07
MYC	-0.416927	0.061	0.229	3.44711e-07
ADA	0.365514	0.278	0.092	3.83283e-07
SEPW1	0.396375	0.551	0.338	3.89702e-07
ZFP36L2	-0.310649	0.919	0.949	4.10131e-07
GMFG	0.303951	0.869	0.791	4.41384e-07
GZMM	0.33474	0.823	0.72	4.91046e-07
CD99	0.28892	0.924	0.863	5.59383e-07
DOK2	0.371331	0.561	0.328	5.81266e-07
FBXW5	0.353636	0.497	0.262	8.35323e-07
TTC39C	-0.437715	0.222	0.438	1.03063e-06
ITGB1	0.509627	0.601	0.389	1.30662e-06
PSMA5	0.347096	0.639	0.453	1.52599e-06
HCLS1	0.335513	0.803	0.674	1.79331e-06
KLRB1	-0.6714	0.366	0.547	1.82559e-06
CEBPD	-0.612901	0.25	0.448	1.95161e-06
PPIA	0.25533	0.98	0.954	1.97753e-06
TMEM123	-0.358216	0.217	0.443	2.00085e-06
LAMTOR5	0.365765	0.47	0.272	2.14649e-06
CLIC3	0.467857	0.472	0.262	2.42866e-06
KLF2	0.257791	0.985	0.947	2.47921e-06
ABRACL	0.339065	0.73	0.567	2.74043e-06
MIR4435-1HG	0.311282	0.268	0.087	2.76741e-06
PDE3B	-0.330184	0.061	0.221	3.01823e-06
FGR	0.350748	0.379	0.168	3.0586e-06
MIEN1	0.380798	0.528	0.326	3.65169e-06
SCP2	0.336515	0.573	0.374	3.8836e-06
NDUFB10	0.337791	0.679	0.486	4.0622e-06
C19orf43	0.295169	0.856	0.763	4.17493e-06
CALR	0.440477	0.722	0.593	4.20768e-06
RERE	-0.33198	0.061	0.219	4.23905e-06
SUPT4H1	0.4099	0.457	0.265	4.52668e-06
RP11-357H14.17	0.278937	0.131	0.013	4.64404e-06
ENO1	0.332017	0.73	0.557	5.24305e-06
EIF1AX	-0.410118	0.215	0.42	5.45254e-06
PTP4A2	0.29594	0.833	0.7	5.61097e-06
NDUFB9	0.330872	0.712	0.57	5.94154e-06
IFI35	0.36945	0.343	0.155	5.96649e-06
KLRC4	0.320456	0.164	0.031	6.43191e-06
FBXO6	0.31928	0.217	0.059	6.85814e-06
SERPINB1	0.348784	0.553	0.359	6.87647e-06
NME1-NME2	0.355011	0.74	0.59	7.4713e-06
PSMD8	0.301426	0.556	0.351	9.20825e-06
S100A8	-2.3143	0.439	0.214	1.19856e-05
SLAMF1	-0.348176	0.098	0.275	1.22991e-05
PCBD1	0.295458	0.192	0.048	1.38172e-05
DUSP1	-0.429484	0.076	0.234	1.4742e-05
PSMA4	0.372745	0.444	0.254	1.70656e-05
XBP1	0.379525	0.735	0.593	1.82712e-05
MCOLN2	0.25558	0.194	0.048	2.23838e-05
ZEB2	0.380516	0.366	0.168	2.34243e-05
CDCA7	0.271774	0.111	0.008	2.36738e-05
TRAPPC1	0.303535	0.702	0.539	2.47138e-05
CISD3	0.393785	0.46	0.272	2.83821e-05
MYO1G	0.339114	0.568	0.369	3.11875e-05
SESN1	-0.357182	0.096	0.262	3.40596e-05
KDSR	-0.324723	0.043	0.178	4.33429e-05
ZFP36L1	-0.342946	0.487	0.692	4.45695e-05
SRSF9	0.322862	0.712	0.58	4.46109e-05
SCAND1	0.360491	0.528	0.359	4.86588e-05
LCK	0.267963	0.896	0.807	4.99817e-05
GBP4	0.336119	0.414	0.224	5.19319e-05
OTUB1	0.357354	0.561	0.377	6.27029e-05
LDLRAP1	-0.31744	0.068	0.221	6.41175e-05
CAPZB	0.299385	0.806	0.715	6.70472e-05
ABCB1	-0.29403	0.033	0.158	6.92591e-05
AOAH	0.313803	0.366	0.168	7.12097e-05
PDZD11	0.285984	0.217	0.069	8.14921e-05
C1orf21	0.32349	0.316	0.137	9.25209e-05
DUSP2	-0.449891	0.154	0.333	9.39496e-05
DRAP1	0.314352	0.722	0.542	0.00010269
ATP5B	0.293517	0.742	0.656	0.000102701
LINC00152	0.346387	0.399	0.204	0.000110964
TNFRSF14	0.3127	0.528	0.341	0.000124389
RPS19	0.25043	1	0.992	0.00012765
GUK1	0.261038	0.808	0.702	0.000147359
SRSF5	-0.31678	0.561	0.718	0.000170307
ITGB7	0.369528	0.5	0.316	0.000176377
SORL1	-0.377984	0.141	0.316	0.000178405
TPM4	0.450628	0.442	0.262	0.000186832
HDAC1	0.333797	0.482	0.295	0.000198582
CHMP2A	0.324428	0.424	0.239	0.000205758
UBE2F	0.251511	0.177	0.046	0.000213714
UQCR10	0.268144	0.808	0.687	0.000248921
PHPT1	0.358066	0.366	0.191	0.000268967
TRAF5	-0.289709	0.058	0.193	0.000300783
DECR1	0.313957	0.457	0.275	0.000315758
HIGD2A	0.287142	0.758	0.659	0.00032443
PBXIP1	-0.36589	0.197	0.382	0.000341016
LIMD2	0.258636	0.884	0.817	0.000352143
LGALS3	-0.399165	0.106	0.26	0.000365398
CXCR4	-0.358809	0.182	0.364	0.000366983
ETS1	-0.325663	0.598	0.723	0.000377702
ATP5C1	0.3049	0.558	0.394	0.000378432
PSMB1	0.30443	0.667	0.491	0.000380511
USP28	0.344288	0.283	0.125	0.000381773
PIK3IP1	-0.313774	0.134	0.3	0.000390428
PTTG1	0.280592	0.172	0.046	0.000404992
ERN1	-0.373224	0.212	0.392	0.000446149
EEF1G	-0.293613	0.803	0.865	0.000504103
VAMP5	0.402104	0.409	0.247	0.000514256
GNLY	0.342783	0.414	0.214	0.000678857
ICAM2	-0.302877	0.255	0.443	0.000708301
EPSTI1	0.281931	0.232	0.087	0.000715825
TIMP1	-0.318851	0.124	0.295	0.000801528
FKBP1A	0.317684	0.492	0.333	0.000811453
YWHAQ	0.376786	0.604	0.448	0.00089898
BATF	0.339954	0.341	0.183	0.000937168
WDR1	0.316385	0.672	0.499	0.000960309
NDUFA13	0.288208	0.694	0.552	0.00096579
PRDX3	0.32232	0.341	0.178	0.00103943
AL592183.1	-0.318374	0.29	0.483	0.00106212
PRR5	-0.275154	0.124	0.29	0.00113968
EMP3	0.250595	0.957	0.934	0.00118799
TESC	0.286022	0.182	0.056	0.00126312
COX5B	0.265145	0.808	0.7	0.00145147
KANSL1-AS1	-0.308543	0.109	0.262	0.00148209
RPS20	-0.256927	0.768	0.845	0.00152841
HNRNPA3	0.315071	0.745	0.613	0.0015523
SHFM1	0.315114	0.652	0.527	0.00155661
CSTB	0.257378	0.71	0.565	0.00179986
RNF44	-0.316542	0.083	0.219	0.00192762
COX5A	0.264689	0.657	0.509	0.00199561
ARPC5L	0.294901	0.639	0.486	0.00207459
TNRC6A	-0.284812	0.098	0.247	0.00209426
DDT	0.305423	0.47	0.3	0.00286594
ATP5J2	0.2759	0.742	0.651	0.00297389
TSPAN14	0.328474	0.331	0.17	0.00303447
ABI3	0.341483	0.414	0.254	0.00306578
CASP1	0.328185	0.538	0.361	0.00316304
LEPROTL1	-0.321992	0.356	0.524	0.00319691
AHNAK	-0.354681	0.684	0.779	0.00320303
SAMD3	0.293399	0.639	0.473	0.00323834
TUBA1B	-0.304176	0.384	0.552	0.00358106
IFNG-AS1	-0.332761	0.033	0.137	0.00370709
S100A4	0.259228	0.952	0.944	0.00381634
CD70	0.263502	0.119	0.023	0.00390268
LAG3	0.304769	0.298	0.142	0.00400321
RBMX	-0.291544	0.268	0.448	0.00405132
TRAPPC5	0.302112	0.331	0.17	0.00418727
COX7A2	0.258668	0.801	0.672	0.00449932
ASH1L	-0.270018	0.194	0.369	0.0046326
UFC1	0.309538	0.619	0.506	0.00477819
CD53	0.257283	0.795	0.672	0.00494833
GCC2	-0.332032	0.366	0.537	0.00502656
TLE4	-0.303411	0.167	0.326	0.00506133
ATM	-0.309349	0.366	0.545	0.00550161
ARHGEF3	0.337574	0.48	0.331	0.00551237
MT1F	0.271964	0.338	0.17	0.0055189
C1orf122	0.250473	0.235	0.094	0.00566683
ABLIM1	-0.287189	0.144	0.298	0.00603455
COMT	0.277648	0.316	0.16	0.00643198
PDIA6	0.309176	0.573	0.425	0.0065214
CD8A	0.373998	0.679	0.601	0.00703976
BTN3A2	0.315281	0.538	0.384	0.00747567
TTC38	0.284496	0.318	0.158	0.00747624
CTSA	-0.404129	0.184	0.331	0.00748056
CD58	0.271292	0.22	0.089	0.00763729
LAT	0.290061	0.664	0.545	0.00782618
PRNP	-0.303129	0.114	0.254	0.00871288
GATA3	-0.277131	0.126	0.272	0.00913918
ATPIF1	0.285612	0.672	0.562	0.00946724

## Sheet: Treg
	avg_logFC	pct.1	pct.2	p_val_adj
RPS4Y1	1.81792	0.731	0.057	2.81073e-34
HBB	3.61671	0.355	0	1.12735e-19
HBA2	2.24906	0.247	0.004	2.99557e-11
B2M	0.493706	1	0.974	5.26806e-11
S100A4	1.22314	0.817	0.506	1.00693e-09
IFITM1	0.729512	0.914	0.785	2.27673e-09
RPS26	-0.785857	0.86	0.921	2.48821e-09
MALAT1	-0.529489	0.989	0.962	2.88983e-06
RPL41	0.311154	0.935	0.917	6.20504e-06
MT-CO3	-0.4447	0.903	0.951	4.94451e-05
PTGER2	0.508811	0.204	0.023	9.25621e-05
CTSW	1.56308	0.376	0.121	0.000260784
MT-ATP6	-0.403871	0.871	0.921	0.000482645
SH3BGRL3	0.641115	0.86	0.74	0.00145459
GSTM1	0.446685	0.108	0	0.00213517
RPS4X	-0.307932	0.86	0.932	0.00234696
XIST	-0.684264	0	0.257	0.00244562
CISH	0.401904	0.301	0.083	0.00317034
PLP2	0.600306	0.441	0.177	0.00336542
ZFP36L2	-0.616783	0.495	0.725	0.00338008
NKG7	1.76652	0.258	0.064	0.00762957
EIF1AY	0.296501	0.129	0.008	0.00831489
ACTB	0.45747	0.989	0.977	0.00924822
IFITM3	1.48485	0.312	0.098	0.00929494

## Sheet: NKT
	avg_logFC	pct.1	pct.2	p_val_adj
RPS4Y1	2.23748	0.921	0	1.44154e-16
RPS26	-1.15224	1	1	3.17096e-10
HBB	1.27977	0.553	0	3.49803e-07
MT-ATP6	-0.766312	0.974	1	1.36799e-06
MALAT1	-0.658642	1	1	2.86781e-06
TXNIP	-0.977012	0.921	1	1.16546e-05
MT-CO3	-0.473147	1	1	0.000721832
GZMH	1.15157	0.763	0.319	0.00418467
WARS	0.722973	0.342	0	0.00902832

## Sheet: NK
	avg_logFC	pct.1	pct.2	p_val_adj
RPS4Y1	1.70512	0.806	0.027	1.03458e-169
HBB	2.16231	0.499	0.004	4.99487e-100
RPS26	-0.632945	0.903	0.991	3.5204e-78
MALAT1	-0.532496	0.998	1	1.84143e-70
TXNIP	-0.585125	0.92	0.985	1.33537e-59
MT-ATP6	-0.51507	0.972	0.986	4.59783e-58
C12orf75	0.957306	0.621	0.217	5.14338e-57
IL32	1.15256	0.736	0.363	1.52137e-52
HLA-DRB1	1.28555	0.486	0.117	9.58348e-52
VIM	0.944792	0.822	0.548	9.63777e-50
MT-CO3	-0.308516	1	0.997	9.04392e-45
XIST	-0.754895	0	0.327	6.10834e-44
HLA-DQB1	0.876183	0.31	0.028	2.3061e-43
HLA-DRB5	0.835487	0.321	0.033	6.21909e-43
HLA-DPA1	0.982528	0.585	0.264	2.75647e-42
ERAP2	0.798165	0.378	0.069	2.1002e-40
RPL28	0.421078	0.948	0.995	2.84648e-40
MT-CYB	-0.329399	0.996	0.997	5.76288e-36
HLA-DPB1	0.831803	0.568	0.26	8.12093e-35
JAK1	-0.418188	0.811	0.94	7.14075e-32
HLA-DRA	0.993934	0.295	0.051	9.99654e-31
HLA-DQA1	0.578732	0.179	0.001	1.50193e-29
CD74	0.819743	0.875	0.828	6.36869e-29
RPS13	0.443511	0.959	0.992	1.1524e-28
MBP	-0.441929	0.664	0.889	1.52337e-28
EIF1AY	0.439675	0.187	0.005	1.78896e-28
MT-ATP8	-0.343568	0.858	0.982	3.91834e-28
ZNF600	-0.60995	0.159	0.475	4.14377e-28
GNLY	-0.425992	0.787	0.966	3.01756e-27
IL2RB	-0.611248	0.432	0.724	7.27997e-27
ZFP36L2	-0.446971	0.819	0.946	5.607e-26
ARL4C	-0.461259	0.649	0.852	9.96807e-26
S100A10	0.664674	0.794	0.641	1.12836e-25
S100A11	0.619672	0.804	0.646	4.4768e-25
ATM	-0.46411	0.321	0.633	3.32297e-24
FGFBP2	-0.472414	0.637	0.888	3.51628e-23
MT-ND2	-0.343158	0.893	0.977	1.27492e-22
MT2A	0.683541	0.66	0.445	6.99192e-22
S100A8	0.727357	0.486	0.234	7.74624e-22
RPL12	0.338697	0.938	0.99	8.01142e-22
IL18RAP	-0.510679	0.088	0.345	1.11823e-21
GAPDH	0.436667	0.923	0.943	1.96467e-21
DDX3Y	0.387443	0.142	0.003	2.21893e-21
CD7	-0.353653	0.794	0.959	5.85258e-21
GZMH	0.54334	0.822	0.704	8.82073e-21
RPL39	0.340894	0.951	0.992	2.88355e-20
SH2D1B	-0.467014	0.426	0.697	8.81984e-20
RPLP1	0.269578	0.966	0.997	1.19747e-19
KLRD1	-0.363413	0.75	0.921	1.38631e-19
UTY	0.34676	0.127	0.001	2.42544e-19
PILRB	-0.475206	0.136	0.394	4.8949e-19
MYBL1	-0.453777	0.267	0.559	5.83437e-19
HIST1H4C	-0.291926	0.656	0.841	1.67428e-18
SELPLG	-0.414164	0.492	0.729	2.87897e-18
COTL1	0.770008	0.32	0.111	3.77848e-18
CD3D	0.811069	0.213	0.042	4.11762e-18
AKR1C3	-0.45426	0.237	0.515	1.32211e-17
NKG2-E	0.43556	0.142	0.01	1.4163e-17
ZMAT4	-0.390727	0	0.158	1.80404e-17
CCL4	-0.382679	0.699	0.885	3.41335e-17
CLIC3	-0.389025	0.654	0.893	1.11733e-16
CD300A	-0.43912	0.391	0.641	1.2102e-16
KLRF1	-0.375945	0.557	0.815	1.39075e-16
CD3G	0.677638	0.183	0.031	1.79682e-16
RP11-553K8.5	0.442103	0.163	0.022	2.14229e-16
C1orf162	-0.456191	0.335	0.608	2.9034e-16
KLRC2	0.634674	0.185	0.034	3.00176e-16
GSTM1	0.255885	0.107	0	3.07874e-16
LAG3	0.34955	0.114	0.003	3.97188e-16
MT-ND6	-0.555278	0.581	0.776	3.99673e-16
PSME2	0.418702	0.809	0.743	4.03538e-16
ITCH	-0.420138	0.202	0.45	4.67806e-16
TTTY15	0.332334	0.108	0.001	8.41687e-16
S100A9	1.16042	0.383	0.173	9.97268e-16
RP11-291B21.2	0.542455	0.125	0.008	1.64619e-15
ATP5G2	0.356335	0.888	0.894	2.35758e-15
TXK	-0.425097	0.34	0.597	3.03071e-15
KLRC3	0.6798	0.239	0.07	7.14621e-15
LGALS3	0.444044	0.267	0.087	1.78614e-14
ANXA5	0.58623	0.279	0.098	2.24696e-14
FAIM3	-0.456717	0.258	0.506	2.80522e-14
S100A12	0.299735	0.204	0.05	4.32358e-14
IGFBP7	-0.393834	0.346	0.608	4.43062e-14
SH3BGRL3	0.287469	0.95	0.98	9.44506e-14
CD160	-0.417401	0.256	0.503	9.87724e-14
NCF1	0.694022	0.194	0.047	1.07403e-13
JUNB	-0.443888	0.29	0.55	1.30663e-13
MTRNR2L12	2.06009	0.206	0.056	1.34432e-13
SUN2	-0.310659	0.529	0.755	1.35977e-13
PRSS23	-0.376476	0.293	0.548	1.42886e-13
TSPO	0.475456	0.628	0.454	2.96031e-13
COLQ	-0.364641	0.028	0.186	4.87207e-13
CXXC5	-0.359984	0.346	0.608	7.34379e-13
ID2	-0.424986	0.525	0.725	8.12555e-13
GBP1	0.539946	0.346	0.158	1.25851e-12
HLA-DMA	0.394213	0.193	0.048	1.45347e-12
PSMB9	0.371393	0.86	0.834	1.47114e-12
FAM43A	-0.354256	0.045	0.21	2.08524e-12
MATK	-0.337375	0.548	0.777	2.15723e-12
KIR2DL2	0.321141	0.142	0.022	2.97485e-12
ALOX5AP	-0.324217	0.505	0.758	3.44967e-12
RHOBTB3	-0.401632	0.064	0.236	5.89587e-12
RPL8	0.284422	0.942	0.987	1.08157e-11
GPR65	-0.393366	0.396	0.625	1.1968e-11
CD2	0.47017	0.587	0.385	1.87786e-11
ETS1	-0.305472	0.563	0.761	2.56308e-11
ATP5E	0.254296	0.914	0.978	2.75461e-11
SEPW1	0.423116	0.548	0.362	2.95123e-11
PLCB1	-0.307285	0.08	0.261	3.06035e-11
ADAMTS1	-0.347762	0.034	0.181	4.09541e-11
TUBA1B	-0.328421	0.415	0.625	1.19419e-10
TLE4	-0.378907	0.202	0.405	1.30404e-10
AIF1	0.911992	0.202	0.064	2.21387e-10
MAPRE2	-0.34541	0.228	0.434	3.62272e-10
BTG1	-0.274658	0.858	0.944	3.76414e-10
FCRL3	-0.359709	0.086	0.257	5.4691e-10
DDX5	-0.268682	0.783	0.885	7.68943e-10
CD8A	0.472487	0.185	0.055	8.20954e-10
LBH	-0.327282	0.45	0.642	9.09731e-10
KANSL1-AS1	-0.349678	0.073	0.231	9.38248e-10
NCR1	-0.358737	0.293	0.489	1.2558e-09
RGS10	0.353789	0.262	0.102	1.3202e-09
CPVL	0.317519	0.105	0.013	1.67829e-09
CD14	0.407743	0.125	0.023	3.12521e-09
CSTA	0.450196	0.135	0.028	3.50108e-09
SF1	-0.286018	0.462	0.654	3.89854e-09
SPI1	0.381395	0.144	0.033	5.69332e-09
MS4A6A	0.375571	0.151	0.038	7.21696e-09
AL592183.1	-0.371081	0.282	0.475	7.8245e-09
FCN1	0.688327	0.183	0.059	9.29044e-09
EIF1AX	-0.342352	0.213	0.396	9.7759e-09
AMICA1	0.361588	0.129	0.027	9.92546e-09
CD36	0.283068	0.108	0.017	1.36099e-08
NFATC2	-0.309949	0.342	0.548	1.4798e-08
VAV3	-0.310012	0.131	0.307	1.5467e-08
SH3BP5	-0.319413	0.312	0.497	2.18043e-08
MT1F	0.373574	0.206	0.075	3.54018e-08
S100A6	0.594701	0.852	0.862	3.71351e-08
HOPX	-0.270307	0.714	0.861	3.90014e-08
ADRB2	-0.300755	0.28	0.478	4.54367e-08
RNF125	-0.291912	0.303	0.504	4.72754e-08
PLEKHA1	-0.312162	0.168	0.353	6.18925e-08
LILRB2	0.263757	0.101	0.015	7.84911e-08
MNDA	0.616229	0.209	0.082	9.15625e-08
DIAPH1	-0.256539	0.381	0.583	1.00945e-07
CXCR2	-0.312038	0.116	0.285	1.16112e-07
C4orf48	0.406072	0.26	0.117	1.22075e-07
RP11-1000B6.3	-0.281115	0.211	0.401	1.26618e-07
MPEG1	0.359114	0.133	0.033	1.9177e-07
RHOC	-0.317251	0.447	0.634	2.19922e-07
MTRNR2L2	0.276917	0.108	0.02	2.48417e-07
STAT1	0.597957	0.432	0.287	2.48578e-07
CSF3R	0.319471	0.127	0.029	2.5056e-07
GCC2	-0.277852	0.215	0.401	2.69373e-07
RERE	-0.29829	0.065	0.2	3.07246e-07
LYAR	-0.345981	0.273	0.457	3.71779e-07
RPLP0	0.252147	0.905	0.957	3.81584e-07
HSPA8	0.269175	0.925	0.927	3.92825e-07
CPNE1	0.364842	0.269	0.126	4.0617e-07
PSMB8	0.305681	0.759	0.67	4.69379e-07
TYMP	0.569786	0.265	0.132	5.85748e-07
TMIGD2	-0.293563	0.178	0.357	7.46686e-07
PTPRA	-0.270315	0.402	0.596	1.37248e-06
CLEC2D	0.355233	0.185	0.068	1.64416e-06
HIST2H2AA3	0.262896	0.133	0.036	1.66316e-06
SSH2	-0.282057	0.23	0.408	1.70242e-06
RPL41	0.303436	0.942	0.983	1.73386e-06
GCA	0.315627	0.121	0.031	2.23558e-06
CFD	0.327232	0.114	0.027	3.23606e-06
VAMP5	0.336202	0.411	0.256	3.62358e-06
TMEM2	-0.288499	0.172	0.33	5.04072e-06
RBMX	-0.296445	0.25	0.42	5.45749e-06
SLC38A2	-0.257904	0.172	0.331	5.57335e-06
CAPG	0.281008	0.105	0.023	6.12035e-06
JPX	-0.273996	0.082	0.211	6.2719e-06
LPAR6	0.317319	0.204	0.084	6.48689e-06
PTPN12	-0.289089	0.29	0.468	6.60663e-06
ANXA2	0.391185	0.505	0.382	6.71471e-06
RP11-640M9.1	-0.275044	0.105	0.242	6.98679e-06
RBL2	-0.269274	0.391	0.576	7.42503e-06
GNG2	-0.251512	0.546	0.715	1.05021e-05
S100B	-0.726363	0.039	0.145	1.07046e-05
TRAPPC10	-0.288313	0.256	0.425	1.09716e-05
RAB31	0.296032	0.11	0.027	1.09997e-05
CCL5	0.327922	0.847	0.757	1.19206e-05
LDHB	0.333127	0.602	0.489	1.46305e-05
ZBTB16	-0.277234	0.099	0.236	1.4918e-05
HBA2	1.14912	0.234	0.102	1.60498e-05
TNFSF13B	0.254485	0.123	0.034	1.96299e-05
CYBB	0.434685	0.153	0.054	2.12799e-05
PTPN4	-0.27129	0.449	0.617	2.15539e-05
PCBP2	0.27363	0.753	0.665	2.20862e-05
TSC22D3	-0.288576	0.411	0.568	2.30354e-05
PYCARD	0.357764	0.54	0.419	2.7284e-05
IGSF6	0.256603	0.107	0.027	3.35591e-05
PABPC1	0.255135	0.867	0.839	3.49664e-05
INPP5D	-0.250174	0.292	0.471	3.99892e-05
LST1	0.413787	0.179	0.073	4.18226e-05
ZFP36L1	-0.281146	0.505	0.665	4.55297e-05
SH2D2A	-0.325961	0.394	0.564	4.86405e-05
PAK1	0.290444	0.146	0.052	7.85515e-05
KDM4C	-0.268647	0.116	0.254	8.13639e-05
LINC00299	-0.262505	0.131	0.274	9.33058e-05
SIGLEC7	-0.285829	0.136	0.274	0.000106808
ZFP36	-0.256167	0.376	0.552	0.000120188
TIMP1	-0.301393	0.211	0.366	0.000125954
PLBD1	0.284992	0.103	0.027	0.000153969
TAP1	0.331764	0.615	0.511	0.000159105
RUNX3	-0.25112	0.355	0.53	0.000193859
RN7SL1	-0.302157	0.095	0.217	0.000195307
CRIP1	0.341609	0.692	0.643	0.000206735
GSN	-0.261464	0.166	0.311	0.000209017
NDUFA12	0.329084	0.621	0.534	0.000274873
TFDP2	-0.282914	0.28	0.441	0.000348304
BAZ2A	-0.256341	0.163	0.302	0.000351702
DUSP2	-0.39342	0.121	0.247	0.00039681
PXN	-0.257118	0.305	0.455	0.000419874
IRF7	0.285662	0.25	0.131	0.000436019
CTSC	0.277698	0.807	0.759	0.000482667
IKZF1	-0.256175	0.394	0.552	0.000528839
SERPINA1	0.351398	0.148	0.056	0.000539822
HSH2D	-0.257215	0.245	0.396	0.000664287
VCAN	0.633284	0.181	0.083	0.000685148
ABCF1	-0.267416	0.256	0.403	0.000723382
COMMD6	0.25837	0.811	0.796	0.000869783
MTSS1	-0.251194	0.189	0.326	0.000875474
CASP1	0.294728	0.413	0.271	0.000886816
TALDO1	0.370914	0.48	0.376	0.00094102
TCIRG1	0.295723	0.295	0.175	0.000948188
KLRG1	0.396698	0.314	0.191	0.00103855
EPB41	-0.271474	0.303	0.437	0.00146861
NME1-NME2	0.320156	0.568	0.497	0.00147524
DUT	0.278288	0.359	0.228	0.00152573
LIME1	0.337752	0.364	0.246	0.00197893
CWF19L2	-0.253548	0.142	0.269	0.0020137
MT1X	0.253308	0.236	0.126	0.00232865
GSTK1	0.389855	0.626	0.531	0.00276395
ILF3-AS1	-0.257911	0.11	0.224	0.00299348
PTTG1	0.275336	0.107	0.034	0.00307226
FAS	0.251024	0.108	0.036	0.00385921
PSMB3	0.26696	0.604	0.502	0.0039259
FOS	0.53106	0.163	0.075	0.00523908
CST3	0.857388	0.331	0.228	0.00533536
TMBIM6	0.253376	0.807	0.777	0.00625745
IFITM3	0.439355	0.553	0.47	0.00756848
CHST2	-0.253379	0.226	0.361	0.00808775
CTSB	0.272298	0.168	0.078	0.00817388
WBP11	-0.261891	0.161	0.276	0.00836536
BTN3A2	0.282158	0.544	0.425	0.00920971

## Sheet: B
	avg_logFC	pct.1	pct.2	p_val_adj
RPS4Y1	1.35383	0.955	0.15	2.75831e-22
RPS26	-1.5141	0.899	0.953	1.14308e-18
HBB	1.24016	0.551	0	2.10303e-16
MT-ATP6	-0.587517	0.989	1	6.76051e-10
TXNIP	-0.62606	0.966	0.992	2.26673e-08
EEF1G	0.574505	0.989	0.811	4.68194e-07
RPL26	0.344284	1	0.984	5.73824e-07
RPS29	-0.298606	1	0.992	1.91924e-06
RPS15A	0.253936	1	1	4.02895e-06
EIF1AY	0.584128	0.438	0.063	1.75472e-05
B2M	0.325438	1	1	3.56101e-05
MALAT1	-0.420282	1	1	3.81573e-05
HBA2	0.640276	0.258	0	5.30785e-05
MT-CO3	-0.312107	1	1	8.31657e-05
XIST	-0.538541	0	0.283	0.00158082
IFITM2	0.50638	0.809	0.591	0.00268907

## Sheet: pDC
	avg_logFC	pct.1	pct.2	p_val_adj
HBB	-1.33771	0.556	0.017	6.20308e-11
RPS4Y1	0.986838	0.667	0.067	5.27386e-09
EIF1AY	0.610233	0.583	0.05	5.96007e-08
XIST	-1.20192	0	0.608	6.67143e-05
RPS26	-0.729034	0.944	0.933	0.000532405
DDX3Y	0.36229	0.25	0	0.000640463
HBA2	-0.320273	0.278	0.008	0.00152635
HLA-DQB1	0.817011	0.889	0.717	0.00391496
TTTY15	0.371806	0.222	0	0.00430409
B2M	0.303092	0.972	1	0.00777012
