# Supplementary material for: A Novel Single Cell RNA-seq Analysis of Non-Myeloid Circulating Cells in Late Sepsis
Source: Front Immunol. 2021 Aug 16;12:696536. doi: 10.3389/fimmu.2021.696536 (PMC8415415; doi:10.3389/fimmu.2021.696536)
Supplement: Supplementary Table 7 — Kyoto Encyclopedia of Genes and Genomes (KEGG) pathway and Gene Ontology (GO) biological process functions pathway analyses of differentially expressed genes in bacterial versus fungal late sepsis non-myeloid cells. [file Table_7.xlsx]

## Sheet: Legend
Supplementary Table 7. Kyoto Encyclopedia of Genes and Genomes (KEGG) pathway and Gene Ontology (GO) biological process functions pathway analyses of differentially expressed genes in bacterial versus fungal late sepsis non-myeloid cells. Tabs labeled for cell type and analysis (e.g. CD4T KEGG = KEGG pathway analysis for differential genes of Bacterial versus Fungal late sepsis CD4+ T cells).

## Sheet: CD4T - KEGG
Kyoto Encyclopedia of Genes and Genomes (KEGG) pathway analysis of differentially expressed genes in bacterial versus fungal late sepsis CD4+ T cells
Term	Overlap	P-value	Adjusted P-value	Old P-value	Old Adjusted P-value	Odds Ratio	Combined Score	Genes
Ribosome	4/153	2.6033677028765976E-5	0.0012756501744095327	0	0	28.01554221123278	295.73541389727995	RPS26;RPL41;RPS2;RPS4Y1
Cellular senescence	2/160	0.014412337735819007	0.22473066474308007	0	0	11.946353224834237	50.64860316603211	ATM;ETS1
Human T-cell leukemia virus 1 infection	2/219	0.02596273357226619	0.22473066474308007	0	0	8.672372174676322	31.663638149452428	ATM;ETS1
African trypanosomiasis	1/37	0.04171748319247683	0.22473066474308007	0	0	25.178030303030305	79.98644731441095	HBB
Ferroptosis	1/40	0.04502602764238181	0.22473066474308007	0	0	23.237762237762237	72.04902026138872	PCBP2
Homologous recombination	1/41	0.0461264457320206	0.22473066474308007	0	0	22.65568181818182	69.6972334432732	ATM
Human papillomavirus infection	2/330	0.05468806159531264	0.22473066474308007	0	0	5.705284552845528	16.580183611804674	STAT1;ATM
Malaria	1/49	0.054886232846338284	0.22473066474308007	0	0	18.87215909090909	54.776304555868236	HBB
Lysine degradation	1/59	0.06572779529041821	0.22473066474308007	0	0	15.610501567398119	42.4954284324617	SETD2
Glycerolipid metabolism	1/61	0.06788178582202145	0.22473066474308007	0	0	15.088636363636363	40.58824366962844	LPIN2
Inflammatory bowel disease (IBD)	1/65	0.07217552517985372	0.22473066474308007	0	0	14.142755681818182	37.17641521130676	STAT1
Renal cell carcinoma	1/69	0.07645034215035326	0.22473066474308007	0	0	13.308155080213904	34.216782125997526	ETS1
Prolactin signaling pathway	1/70	0.07751609910283618	0.22473066474308007	0	0	13.114624505928854	33.537631008181485	STAT1
p53 signaling pathway	1/72	0.07964408494682367	0.22473066474308007	0	0	12.74391805377721	32.24450226836904	ATM
Leishmaniasis	1/74	0.08176737495891974	0.22473066474308007	0	0	12.393524283935243	31.031859834177098	STAT1
Pancreatic cancer	1/75	0.08282726211637345	0.22473066474308007	0	0	12.225429975429975	30.453521852291058	STAT1
Th1 and Th2 cell differentiation	1/92	0.10066729816853222	0.22473066474308007	0	0	9.933066933066932	22.80566884833423	STAT1
NF-kappa B signaling pathway	1/95	0.10378088565812456	0.22473066474308007	0	0	9.614603481624759	21.78162912260091	ATM
Glycerophospholipid metabolism	1/97	0.10585087952896524	0.22473066474308007	0	0	9.413352272727273	21.139790857950924	LPIN2
Hematopoietic cell lineage	1/97	0.10585087952896524	0.22473066474308007	0	0	9.413352272727273	21.139790857950924	CD5
AGE-RAGE signaling pathway in diabetic complications	1/100	0.10894729783603285	0.22473066474308007	0	0	9.1267217630854	20.232947516534363	STAT1
Toll-like receptor signaling pathway	1/104	0.11305990411039221	0.22473066474308007	0	0	8.770520741394527	19.118309794948487	STAT1
C-type lectin receptor signaling pathway	1/104	0.11305990411039221	0.22473066474308007	0	0	8.770520741394527	19.118309794948487	STAT1
Th17 cell differentiation	1/107	0.11613243727518748	0.22473066474308007	0	0	8.521012006861064	18.345943682881707	STAT1
Toxoplasmosis	1/113	0.12224698812022401	0.22473066474308007	0	0	8.062094155844155	16.944198323174863	STAT1
Pathways in cancer	2/530	0.12317763190102024	0.22473066474308007	0	0	3.508116883116883	7.346445103254183	STAT1;ETS1
Thyroid hormone signaling pathway	1/116	0.1252890701471288	0.22473066474308007	0	0	7.8505928853754945	16.30671495628141	STAT1
Cell cycle	1/124	0.13335206514611525	0.22473066474308007	0	0	7.337028824833703	14.78237084448453	ATM
Osteoclast differentiation	1/127	0.13635732018313024	0.22473066474308007	0	0	7.161255411255412	14.268633005851834	STAT1
FoxO signaling pathway	1/132	0.14134393943508325	0.22473066474308007	0	0	6.88619014573213	13.473237801570141	ATM
Measles	1/138	0.14729153274910692	0.22473066474308007	0	0	6.582614465826144	12.607954271254581	STAT1
Apoptosis	1/143	0.1522177393641853	0.22473066474308007	0	0	6.349231754161331	11.95206869552785	ATM
Hepatitis C	1/155	0.163929815349397	0.22473066474308007	0	0	5.850944510035419	10.580361826426786	STAT1
JAK-STAT signaling pathway	1/162	0.17069021856269595	0.22473066474308007	0	0	5.594579333709769	9.890684512567846	STAT1
Necroptosis	1/162	0.17069021856269595	0.22473066474308007	0	0	5.594579333709769	9.890684512567846	STAT1
Hepatitis B	1/163	0.171651711513334	0.22473066474308007	0	0	5.55976430976431	9.797904748253902	STAT1
RNA transport	1/165	0.17357149963369164	0.22473066474308007	0	0	5.491407982261641	9.616365099240666	EIF1AY
Influenza A	1/171	0.17930536219169482	0.22473066474308007	0	0	5.295989304812834	9.102031419165991	STAT1
NOD-like receptor signaling pathway	1/178	0.1859467767313647	0.22473066474308007	0	0	5.084745762711864	8.554041319435186	STAT1
Tuberculosis	1/179	0.18689134326934218	0.22473066474308007	0	0	5.055924412665986	8.479937399462528	STAT1
Kaposi sarcoma-associated herpesvirus infection	1/186	0.19347401576055484	0.22473066474308007	0	0	4.862899262899263	7.987856980688567	STAT1
Transcriptional misregulation in cancer	1/186	0.19347401576055484	0.22473066474308007	0	0	4.862899262899263	7.987856980688567	ATM
Chemokine signaling pathway	1/190	0.19721262416229474	0.22473066474308007	0	0	4.759018759018759	7.726137613762472	STAT1
Epstein-Barr virus infection	1/201	0.207408517809543	0.2309776675606274	0	0	4.494772727272728	7.0705692761623125	STAT1
Human immunodeficiency virus 1 infection	1/212	0.21748047900283307	0.23681207713641822	0	0	4.258078414476519	6.496321085038281	ATM
Ras signaling pathway	1/232	0.23548030335230566	0.2508377144404995	0	0	3.885478158205431	5.61889878358746	ETS1
Cytokine-cytokine receptor interaction	1/294	0.28879732259451396	0.29904137040930495	0	0	3.053676698727893	3.792758506189272	IL32
MicroRNAs in cancer	1/299	0.292938485298911	0.29904137040930495	0	0	3.001677852348993	3.685437974142186	ATM
Herpes simplex virus 1 infection	1/492	0.4362778578399026	0.4362778578399026	0	0	1.8039251990372154	1.496312568185241	STAT1

## Sheet: CD8T - KEGG
Kyoto Encyclopedia of Genes and Genomes (KEGG) pathway analysis of differentially expressed genes in bacterial versus fungal late sepsis CD8+ T cells
Term	Overlap	P-value	Adjusted P-value	Old P-value	Old Adjusted P-value	Odds Ratio	Combined Score	Genes
Ribosome	12/153	8.002894693212059E-18	4.801736815927236E-16	0	0	80.34853090172238	3163.058790214209	RPL4;RPS26;RPS9;RPL21;RPL12;RPS5;RPS6;RPL35;RPS2;RPS4Y1;RPL10A;RPL6
D-Glutamine and D-glutamate metabolism	1/5	0.008223547969126478	0.24670643907379436	0	0	155.9609375	748.7300222782447	GLS
Arginine biosynthesis	1/21	0.034100779588340006	0.31915011122701387	0	0	31.1671875	105.2963181340018	GLS
NOD-like receptor signaling pathway	2/178	0.03472224012221567	0.31915011122701387	0	0	7.254765395894428	24.378731335878076	GBP5;STAT1
Proximal tubule bicarbonate reclamation	1/23	0.037289032428942624	0.31915011122701387	0	0	28.33096590909091	93.1821343249523	GLS
RNA polymerase	1/31	0.04994030455802936	0.31915011122701387	0	0	20.767708333333335	62.2393036656038	POLR2J3
Alanine, aspartate and glutamate metabolism	1/35	0.05620533723583062	0.31915011122701387	0	0	18.32077205882353	52.74080454160656	GLS
Ferroptosis	1/40	0.0639803101343835	0.31915011122701387	0	0	15.967948717948717	43.8987636134356	PCBP2
Homologous recombination	1/41	0.06552783444124073	0.31915011122701387	0	0	15.56796875	42.42707812982904	ATM
MicroRNAs in cancer	2/299	0.0868997374326512	0.31915011122701387	0	0	4.272835885739111	10.438539214851616	ATM;GLS
Pyrimidine metabolism	1/57	0.08995340243498176	0.31915011122701387	0	0	11.111049107142858	26.760556148522504	NME1-NME2
Inflammatory bowel disease (IBD)	1/65	0.10193288178023902	0.31915011122701387	0	0	9.71826171875	22.191074381219906	STAT1
Central carbon metabolism in cancer	1/65	0.10193288178023902	0.31915011122701387	0	0	9.71826171875	22.191074381219906	GLS
Human papillomavirus infection	2/330	0.10264816480904858	0.31915011122701387	0	0	3.8629032258064515	8.79369837594992	STAT1;ATM
Prolactin signaling pathway	1/70	0.109342253368058	0.31915011122701387	0	0	9.01177536231884	19.94551347634359	STAT1
p53 signaling pathway	1/72	0.11228937441439649	0.31915011122701387	0	0	8.757042253521126	19.148814473308498	ATM
Leishmaniasis	1/74	0.1152270382535114	0.31915011122701387	0	0	8.51626712328767	18.40238306238578	STAT1
Pancreatic cancer	1/75	0.1166923329201196	0.31915011122701387	0	0	8.400760135135135	18.046634236870386	STAT1
GABAergic synapse	1/89	0.13696102192977636	0.31915011122701387	0	0	7.0593039772727275	14.034312135800631	GLS
Th1 and Th2 cell differentiation	1/92	0.14124526076355667	0.31915011122701387	0	0	6.825549450549451	13.359357591845798	STAT1
NF-kappa B signaling pathway	1/95	0.14550887347131153	0.31915011122701387	0	0	6.606715425531915	12.73456427893046	ATM
AGE-RAGE signaling pathway in diabetic complications	1/100	0.15256931999718407	0.31915011122701387	0	0	6.271464646464646	11.79120788980768	STAT1
HIF-1 signaling pathway	1/100	0.15256931999718407	0.31915011122701387	0	0	6.271464646464646	11.79120788980768	RPS6
Toll-like receptor signaling pathway	1/104	0.15817691491762376	0.31915011122701387	0	0	6.026699029126213	11.113481054776814	STAT1
C-type lectin receptor signaling pathway	1/104	0.15817691491762376	0.31915011122701387	0	0	6.026699029126213	11.113481054776814	STAT1
Th17 cell differentiation	1/107	0.16235898095452006	0.31915011122701387	0	0	5.855247641509434	10.644520887478857	STAT1
Drug metabolism	1/108	0.16374852069690704	0.31915011122701387	0	0	5.800233644859813	10.495078705319292	NME1-NME2
Toxoplasmosis	1/113	0.1706627589546523	0.31915011122701387	0	0	5.539899553571429	9.794907155612117	STAT1
Glutamatergic synapse	1/114	0.17203893884219681	0.31915011122701387	0	0	5.490597345132743	9.663640419067098	GLS
Thyroid hormone signaling pathway	1/116	0.17478465857922448	0.31915011122701387	0	0	5.394565217391304	9.40920380895157	STAT1
Cell cycle	1/124	0.18567950794365437	0.31915011122701387	0	0	5.041666666666667	8.48882138384114	ATM
Osteoclast differentiation	1/127	0.1897290089475027	0.31915011122701387	0	0	4.920882936507937	8.179287368969138	STAT1
Purine metabolism	1/129	0.19241782045472194	0.31915011122701387	0	0	4.843505859375	7.982514794152392	NME1-NME2
FoxO signaling pathway	1/132	0.1964348217017771	0.31915011122701387	0	0	4.731870229007634	7.700762009349192	ATM
Insulin signaling pathway	1/137	0.20308680529440165	0.31915011122701387	0	0	4.556755514705882	7.264023207811308	RPS6
Apelin signaling pathway	1/137	0.20308680529440165	0.31915011122701387	0	0	4.556755514705882	7.264023207811308	RPS6
Measles	1/138	0.20441077942848918	0.31915011122701387	0	0	4.523266423357664	7.181244907799647	STAT1
Apoptosis	1/143	0.21099872042726206	0.31915011122701387	0	0	4.362896126760563	6.7882440878698995	ATM
mTOR signaling pathway	1/152	0.22272395235054213	0.31915011122701387	0	0	4.1009933774834435	6.158962716597747	RPS6
Hepatitis C	1/155	0.22659468057116097	0.31915011122701387	0	0	4.02049512987013	5.968796536704066	STAT1
Cellular senescence	1/160	0.23300439435139075	0.31915011122701387	0	0	3.893081761006289	5.671044281628083	ATM
JAK-STAT signaling pathway	1/162	0.23555383040012978	0.31915011122701387	0	0	3.844332298136646	5.55819642496648	STAT1
Necroptosis	1/162	0.23555383040012978	0.31915011122701387	0	0	3.844332298136646	5.55819642496648	STAT1
Hepatitis B	1/163	0.2368254649960053	0.31915011122701387	0	0	3.820408950617284	5.503038708670886	STAT1
RNA transport	1/165	0.2393625834202604	0.31915011122701387	0	0	3.7734375	5.3951695871883745	EIF1AY
Influenza A	1/171	0.24692496254586657	0.3211205047627901	0	0	3.639154411764706	5.089978953727575	STAT1
Tuberculosis	1/179	0.2568948059086201	0.3211205047627901	0	0	3.474192415730337	4.721735283530793	STAT1
Kaposi sarcoma-associated herpesvirus infection	1/186	0.26551333050304055	0.3211205047627901	0	0	3.341554054054054	4.431202185800747	STAT1
Transcriptional misregulation in cancer	1/186	0.26551333050304055	0.3211205047627901	0	0	3.341554054054054	4.431202185800747	ATM
Chemokine signaling pathway	1/190	0.2703945993341525	0.3211205047627901	0	0	3.2701719576719577	4.276969307578938	STAT1
Huntington disease	1/193	0.2740348923486101	0.3211205047627901	0	0	3.2185872395833335	4.16646065496284	POLR2J3
Epstein-Barr virus infection	1/201	0.2836564458737979	0.3211205047627901	0	0	3.08859375	3.891601781528958	STAT1
Proteoglycans in cancer	1/201	0.2836564458737979	0.3211205047627901	0	0	3.08859375	3.891601781528958	RPS6
Human immunodeficiency virus 1 infection	1/212	0.2966844107704781	0.3296493453005312	0	0	2.925947867298578	3.555279153810054	ATM
Human T-cell leukemia virus 1 infection	1/219	0.3048549928027238	0.33256908305751687	0	0	2.8309919724770642	3.3629892912829704	ATM
Thermogenesis	1/231	0.3186480450788617	0.3414086197273518	0	0	2.681657608695652	3.0669262414081033	RPS6
Cytokine-cytokine receptor interaction	1/294	0.3868184176966183	0.40717728178591395	0	0	2.098336177474403	1.9929994935915623	IL32
PI3K-Akt signaling pathway	1/354	0.44556526763050075	0.4609295872039663	0	0	1.7363668555240792	1.4036990012150425	RPS6
Herpes simplex virus 1 infection	1/492	0.560719378459645	0.570223096738622	0	0	1.2395621181262728	0.7171297170560257	STAT1
Pathways in cancer	1/530	0.5881160116048437	0.5881160116048437	0	0	1.148275047258979	0.6095400512031425	STAT1

## Sheet: Act.CD4T - KEGG
Kyoto Encyclopedia of Genes and Genomes (KEGG) pathway analysis of differentially expressed genes in bacterial versus fungal late sepsis activated CD4+ T cells
Term	Overlap	P-value	Adjusted P-value	Old P-value	Old Adjusted P-value	Odds Ratio	Combined Score	Genes
None significant

## Sheet: Act.CD8T - KEGG
Kyoto Encyclopedia of Genes and Genomes (KEGG) pathway analysis of differentially expressed genes in bacterial versus fungal late sepsis activated CD8+ T cells
Term	Overlap	P-value	Adjusted P-value	Old P-value	Old Adjusted P-value	Odds Ratio	Combined Score	Genes
Antigen processing and presentation	10/77	8.147835916591938E-15	6.681225451605389E-13	0	0	67.43215739484395	2187.568238752696	CD74;HLA-DRB5;KLRC3;PSME1;TAP1;PSME2;HLA-DRA;KLRC1;HLA-DRB1;HLA-DPA1
Ribosome	9/153	2.8066843313800014E-10	1.1507405758658006E-8	0	0	27.502777777777776	604.8918891743779	RPS26;RPL41;RPS27;RPL21;RPS29;RPL12;RPL38;RPS2;RPS4Y1
Leishmaniasis	6/74	4.681900628390194E-8	1.2797195050933197E-6	0	0	36.54044117647059	616.6921706629786	ITGB1;HLA-DRB5;STAT1;HLA-DRA;HLA-DRB1;HLA-DPA1
Graft-versus-host disease	5/41	8.260092026439563E-8	1.6933188654201104E-6	0	0	56.43424036281179	920.399853327517	HLA-DRB5;HLA-DRA;KLRC1;HLA-DRB1;HLA-DPA1
Hematopoietic cell lineage	6/97	2.3819357183323822E-7	3.906374578065107E-6	0	0	27.27335164835165	415.9235809369865	CD2;HLA-DRB5;CD38;HLA-DRA;HLA-DRB1;HLA-DPA1
Toxoplasmosis	6/113	5.892772226988824E-7	8.053455376884727E-6	0	0	23.17640186915888	332.4508627586219	ITGB1;HLA-DRB5;STAT1;HLA-DRA;HLA-DRB1;HLA-DPA1
Inflammatory bowel disease (IBD)	5/65	8.669023713616239E-7	1.015514206452188E-5	0	0	33.81972789115646	472.0672427427643	HLA-DRB5;STAT1;HLA-DRA;HLA-DRB1;HLA-DPA1
Asthma	4/31	1.4144122404235568E-6	1.4497725464341458E-5	0	0	59.01925925925926	794.9183920098666	HLA-DRB5;HLA-DRA;HLA-DRB1;HLA-DPA1
Cell adhesion molecules (CAMs)	6/145	2.5382977972115425E-6	2.3126713263482943E-5	0	0	17.81205035971223	229.49075714870452	ITGB1;CD2;HLA-DRB5;HLA-DRA;HLA-DRB1;HLA-DPA1
Allograft rejection	4/38	3.2720333619200285E-6	2.487017505382616E-5	0	0	46.85176470588235	591.7424238936626	HLA-DRB5;HLA-DRA;HLA-DRB1;HLA-DPA1
Phagosome	6/152	3.3362429950254607E-6	2.487017505382616E-5	0	0	16.95205479452055	213.7766880740787	ITGB1;HLA-DRB5;TAP1;HLA-DRA;HLA-DRB1;HLA-DPA1
Th1 and Th2 cell differentiation	5/92	4.884577303328695E-6	3.337794490607941E-5	0	0	23.292282430213465	284.851286410887	HLA-DRB5;STAT1;HLA-DRA;HLA-DRB1;HLA-DPA1
Type I diabetes mellitus	4/43	5.416073262819622E-6	3.41629236577853E-5	0	0	40.834871794871795	495.1693516588297	HLA-DRB5;HLA-DRA;HLA-DRB1;HLA-DPA1
Intestinal immune network for IgA production	4/48	8.454618671536899E-6	4.672013433209563E-5	0	0	36.18545454545455	422.6749734164555	HLA-DRB5;HLA-DRA;HLA-DRB1;HLA-DPA1
Tuberculosis	6/179	8.546366036358957E-6	4.672013433209563E-5	0	0	14.28684971098266	166.72759885146087	CD74;HLA-DRB5;STAT1;HLA-DRA;HLA-DRB1;HLA-DPA1
Th17 cell differentiation	5/107	1.0240944536424523E-5	5.2484840749175684E-5	0	0	19.851940776310524	228.0812643545481	HLA-DRB5;STAT1;HLA-DRA;HLA-DRB1;HLA-DPA1
Autoimmune thyroid disease	4/53	1.2596975554645163E-5	6.076188208711196E-5	0	0	32.48489795918368	366.4963667282778	HLA-DRB5;HLA-DRA;HLA-DRB1;HLA-DPA1
Epstein-Barr virus infection	6/201	1.652831934283242E-5	7.529567700623657E-5	0	0	12.660897435897436	139.40199236744724	HLA-DRB5;STAT1;TAP1;HLA-DRA;HLA-DRB1;HLA-DPA1
Viral myocarditis	4/59	1.934574769243699E-5	8.349217425157016E-5	0	0	28.932363636363636	314.0040396646039	HLA-DRB5;HLA-DRA;HLA-DRB1;HLA-DPA1
Staphylococcus aureus infection	4/68	3.400003748412858E-5	1.3940015368492717E-4	0	0	24.8525	255.7110738045548	HLA-DRB5;HLA-DRA;HLA-DRB1;HLA-DPA1
Influenza A	5/171	9.711215029907206E-5	3.79199824977329E-4	0	0	12.158839439390213	112.34334858663043	HLA-DRB5;STAT1;HLA-DRA;HLA-DRB1;HLA-DPA1
Rheumatoid arthritis	4/91	1.0657703171131099E-4	3.9724166365125006E-4	0	0	18.261149425287357	167.02820601322307	HLA-DRB5;HLA-DRA;HLA-DRB1;HLA-DPA1
Herpes simplex virus 1 infection	7/492	3.403512058562421E-4	0.0012134260382700806	0	0	5.976178986619873	47.72297161363732	CD74;HLA-DRB5;STAT1;TAP1;HLA-DRA;HLA-DRB1;HLA-DPA1
Systemic lupus erythematosus	4/133	4.5688089473634865E-4	0.0015610097236825244	0	0	12.289612403100776	94.52048833050229	HLA-DRB5;HLA-DRA;HLA-DRB1;HLA-DPA1
NOD-like receptor signaling pathway	4/178	0.0013559605191712661	0.0044475505028817525	0	0	9.090574712643678	60.02729388689671	GBP5;STAT1;GBP1;GBP4
Human T-cell leukemia virus 1 infection	4/219	0.002882628786630964	0.00909136771168227	0	0	7.3417674418604655	42.94238415014478	HLA-DRB5;HLA-DRA;HLA-DRB1;HLA-DPA1
African trypanosomiasis	2/37	0.004485466019866562	0.013622526430705856	0	0	21.88021978021978	118.30444220257537	HBB;HBA2
Proteasome	2/45	0.006576328212641212	0.019259246908449264	0	0	17.802325581395348	89.44384543900023	PSME1;PSME2
Malaria	2/49	0.00775829587859827	0.02193725041534683	0	0	16.28396072013093	79.12364418473429	HBB;HBA2
Human papillomavirus infection	4/330	0.01204644426526984	0.03292694765840423	0	0	4.814723926380368	21.276196393467906	ITGB1;STAT1;IRF1;OASL
Prolactin signaling pathway	2/70	0.015368047532300753	0.04065096444027941	0	0	11.243212669683258	46.945638297977354	STAT1;IRF1
Pertussis	2/76	0.01795081422272284	0.04599896144572727	0	0	10.328482328482329	41.52173635894564	ITGB1;IRF1
IL-17 signaling pathway	2/93	0.026173666421059647	0.06503759534929973	0	0	8.391800507185122	30.571341601228703	S100A9;S100A8
C-type lectin receptor signaling pathway	2/104	0.032160535799861306	0.07756364516437138	0	0	7.482654600301659	25.717997405781645	STAT1;IRF1
Natural killer cell mediated cytotoxicity	2/131	0.0488380751277771	0.11442063315650636	0	0	5.908467501490757	17.839111211552154	KLRC3;KLRC1
Nicotinate and nicotinamide metabolism	1/30	0.07796138492038997	0.1775787100964438	0	0	12.958360442420298	33.06379625497651	CD38
RNA polymerase	1/31	0.08045462435891494	0.17830484317381148	0	0	12.525786163522012	31.56575680442027	POLR2J3
Primary immunodeficiency	1/37	0.09527570001266539	0.20559493160627795	0	0	10.435010482180294	24.532506003993255	TAP1
ABC transporters	1/45	0.1146729436907043	0.24110721493942955	0	0	8.534305317324185	18.482498984150986	TAP1
Pathogenic Escherichia coli infection	1/55	0.13834626953351245	0.2836098525437005	0	0	6.950384346610762	13.747829218667999	ITGB1
Shigellosis	1/65	0.16139799477052716	0.3227959895410543	0	0	5.861438679245283	10.690572191682948	ITGB1
Arrhythmogenic right ventricular cardiomyopathy (ARVC)	1/72	0.1771729455832538	0.3426186249290238	0	0	5.28169014084507	9.140645755790116	ITGB1
Bacterial invasion of epithelial cells	1/74	0.18162632858411698	0.3426186249290238	0	0	5.1364693719307315	8.761809189641154	ITGB1
Pancreatic cancer	1/75	0.18384414020581766	0.3426186249290238	0	0	5.066802651708312	8.581476165166299	STAT1
ECM-receptor interaction	1/82	0.19920450038996365	0.3629948673772671	0	0	4.627300256231074	7.465794242771092	ITGB1
Hypertrophic cardiomyopathy (HCM)	1/85	0.2057003218403385	0.3666831824110382	0	0	4.4613656783468105	7.054913327861288	ITGB1
Salivary secretion	1/90	0.21641194796983468	0.3728000050655447	0	0	4.209667161331355	6.443196670460662	CD38
Dilated cardiomyopathy (DCM)	1/91	0.21853719627074508	0.3728000050655447	0	0	4.1626834381551365	6.330604994411687	ITGB1
Small cell lung cancer	1/93	0.2227707347342889	0.3728000050655447	0	0	4.071780147662018	6.1142344674930955	ITGB1
Pancreatic secretion	1/98	0.23325634531533673	0.38172061569886295	0	0	3.8609219996109707	5.6200246083287	CD38
AGE-RAGE signaling pathway in diabetic complications	1/100	0.23741160244685378	0.38172061569886295	0	0	3.7825424051839147	5.43914439332398	STAT1
Toll-like receptor signaling pathway	1/104	0.24565591998779918	0.38738048921152946	0	0	3.6349148195640226	5.102778558422387	STAT1
TNF signaling pathway	1/110	0.25785862628579265	0.39767415183538396	0	0	3.4337891639259133	4.653964868867731	IRF1
Leukocyte transendothelial migration	1/112	0.26188297803793575	0.39767415183538396	0	0	3.3715791262961075	4.517435659146221	ITGB1
Thyroid hormone signaling pathway	1/116	0.26986753166394356	0.4023479562989704	0	0	3.2536505332239543	4.261709763761167	STAT1
Platelet activation	1/124	0.28558315190096645	0.4181753295692723	0	0	3.0408038042644576	3.8108023535104274	ITGB1
Osteoclast differentiation	1/127	0.29139050719430143	0.41919336122688977	0	0	2.9679544773884396	3.659757842580537	STAT1
Ubiquitin mediated proteolysis	1/137	0.3104157155874621	0.43403076990243006	0	0	2.7483351831298557	3.2151202959295317	UBE2L6
Measles	1/138	0.31229043200296797	0.43403076990243006	0	0	2.728136620300234	3.1750644693036687	STAT1
Parkinson disease	1/142	0.3197394034114253	0.43697718466228125	0	0	2.6502074133547437	3.0218962980174937	UBE2L6
Oxytocin signaling pathway	1/153	0.33981815033240975	0.45108336418598843	0	0	2.4570506454816288	2.6520044847533275	CD38
Hepatitis C	1/155	0.34340581176294793	0.45108336418598843	0	0	2.424895858858123	2.5918315252533666	STAT1
JAK-STAT signaling pathway	1/162	0.35581257486159346	0.45108336418598843	0	0	2.3186452595804523	2.395974772962659	STAT1
Necroptosis	1/162	0.35581257486159346	0.45108336418598843	0	0	2.3186452595804523	2.395974772962659	STAT1
Hepatitis B	1/163	0.35756608136694207	0.45108336418598843	0	0	2.304216165851386	2.369736762084265	STAT1
Tight junction	1/170	0.36971013305452993	0.4593368319768402	0	0	2.207993747906665	2.1970332770058802	ITGB1
Axon guidance	1/181	0.38833984673756655	0.46649868959594964	0	0	2.071907756813417	1.9597645665747365	ITGB1
Kaposi sarcoma-associated herpesvirus infection	1/186	0.3966282030909291	0.46649868959594964	0	0	2.015400305966344	1.8637534311120199	STAT1
Calcium signaling pathway	1/188	0.3999125917510573	0.46649868959594964	0	0	1.9936434264958127	1.8271926941686925	CD38
Chemokine signaling pathway	1/190	0.4031794314554258	0.46649868959594964	0	0	1.972347010082859	1.7916279082034432	STAT1
Huntington disease	1/193	0.4080469879023945	0.46649868959594964	0	0	1.9412342767295598	1.7400698851432137	POLR2J3
Focal adhesion	1/199	0.4176654978474331	0.46649868959594964	0	0	1.8818372403278063	1.6429839405884399	ITGB1
Proteoglycans in cancer	1/201	0.4208374503574079	0.46649868959594964	0	0	1.8628301886792453	1.6122955924572901	ITGB1
Pathways in cancer	2/530	0.42098662231829603	0.46649868959594964	0	0	1.414481351981352	1.2237445132825446	ITGB1;STAT1
Rap1 signaling pathway	1/206	0.4286933292397028	0.4687047066354084	0	0	1.8169351127473539	1.5389685072334933	ITGB1
Human immunodeficiency virus 1 infection	1/212	0.43798241664755105	0.46968504387982024	0	0	1.76473218277743	1.45692144369242	TAP1
Regulation of actin cytoskeleton	1/214	0.4410457119359288	0.46968504387982024	0	0	1.747984763929489	1.4309121331586434	ITGB1
Human cytomegalovirus infection	1/225	0.4576031773054694	0.4810700069108781	0	0	1.6612196765498652	1.29866329225153	TAP1
Cytokine-cytokine receptor interaction	1/294	0.551012396142806	0.5660488141643137	0	0	1.2655676476270203	0.7542757521048001	IL32
MAPK signaling pathway	1/295	0.5522427455261598	0.5660488141643137	0	0	1.2611988191503016	0.7488589618941007	DUSP2
Neuroactive ligand-receptor interaction	1/338	0.6021298846244838	0.6095635869037984	0	0	1.0978668607580762	0.5569282085724631	GZMA
PI3K-Akt signaling pathway	1/354	0.6192641408334016	0.6192641408334016	0	0	1.0472499866374472	0.5018666735406504	ITGB1

## Sheet: Treg - KEGG
Kyoto Encyclopedia of Genes and Genomes (KEGG) pathway analysis of differentially expressed genes in bacterial versus fungal late sepsis regulatory T cells
Term	Overlap	P-value	Adjusted P-value	Old P-value	Old Adjusted P-value	Odds Ratio	Combined Score	Genes
Ribosome	6/153	1.7098591778187886E-6	9.062253642439579E-5	0	0	19.24684159378037	255.58072541203884	RPS26;RPL41;RPS27;RPL21;RPS2;RPS4Y1

## Sheet: NK - KEGG
Kyoto Encyclopedia of Genes and Genomes (KEGG) pathway analysis of differentially expressed genes in bacterial versus fungal late sepsis NK cells
Term	Overlap	P-value	Adjusted P-value	Old P-value	Old Adjusted P-value	Odds Ratio	Combined Score	Genes
Antigen processing and presentation	9/77	9.921651650071289E-15	8.23497086955917E-13	0	0	97.52941176470588	3144.7439111901417	CD74;HLA-DRB5;KLRC3;HLA-C;PSME2;KLRC1;KIR2DL2;HLA-DRB1;HLA-DPA1
Graft-versus-host disease	6/41	9.423375695808523E-11	3.9107009137605375E-9	0	0	113.88	2628.9474323465415	HLA-DRB5;HLA-C;KLRC1;KIR2DL2;HLA-DRB1;HLA-DPA1
Leishmaniasis	5/74	2.083745003618185E-7	5.765027843343646E-6	0	0	46.505376344086024	715.4354028504122	HLA-DRB5;STAT1;FOS;HLA-DRB1;HLA-DPA1
Th1 and Th2 cell differentiation	5/92	6.215006090378966E-7	1.0367430009713319E-5	0	0	36.85020393029292	526.6310160559729	HLA-DRB5;STAT1;FOS;HLA-DRB1;HLA-DPA1
Allograft rejection	4/38	6.245439764887541E-7	1.0367430009713319E-5	0	0	73.2720588235294	1046.7825174135353	HLA-DRB5;HLA-C;HLA-DRB1;HLA-DPA1
Type I diabetes mellitus	4/43	1.0375070698832753E-6	1.4352181133385308E-5	0	0	63.86217948717949	879.9371592230771	HLA-DRB5;HLA-C;HLA-DRB1;HLA-DPA1
Th17 cell differentiation	5/107	1.3177250087524816E-6	1.5624453675207998E-5	0	0	31.407337128399746	425.24290070696856	HLA-DRB5;STAT1;FOS;HLA-DRB1;HLA-DPA1
Autoimmune thyroid disease	4/53	2.4304843733959585E-6	2.521627537398307E-5	0	0	50.80357142857143	656.7591048419897	HLA-DRB5;HLA-C;HLA-DRB1;HLA-DPA1
Viral myocarditis	4/59	3.748715752488803E-6	3.457148971739673E-5	0	0	45.247727272727275	565.3295045539002	HLA-DRB5;HLA-C;HLA-DRB1;HLA-DPA1
Inflammatory bowel disease (IBD)	4/65	5.533900446726414E-6	4.593137370782924E-5	0	0	40.78483606557377	493.68484715035237	HLA-DRB5;STAT1;HLA-DRB1;HLA-DPA1
Tuberculosis	5/179	1.634677649072423E-5	1.2334385897546467E-4	0	0	18.344456803856136	202.18306077688828	CD74;HLA-DRB5;STAT1;HLA-DRB1;HLA-DPA1
Rheumatoid arthritis	4/91	2.1130827669003523E-5	1.4615489137727438E-4	0	0	28.558908045977013	307.43029237938373	HLA-DRB5;FOS;HLA-DRB1;HLA-DPA1
Asthma	3/31	2.32530147353243E-5	1.4846155561783978E-4	0	0	64.72727272727273	690.5801770027796	HLA-DRB5;HLA-DRB1;HLA-DPA1
Hematopoietic cell lineage	4/97	2.7184482621595295E-5	1.5793277319954593E-4	0	0	26.708333333333332	280.7810823915133	HLA-DRB5;CD38;HLA-DRB1;HLA-DPA1
Epstein-Barr virus infection	5/201	2.854206744570107E-5	1.5793277319954593E-4	0	0	16.267281105990783	170.22296877484598	HLA-DRB5;STAT1;HLA-C;HLA-DRB1;HLA-DPA1
Human T-cell leukemia virus 1 infection	5/219	4.299457177919393E-5	2.230343411045685E-4	0	0	14.885438649381971	149.66470047231485	HLA-DRB5;HLA-C;FOS;HLA-DRB1;HLA-DPA1
Toxoplasmosis	4/113	4.949381946932886E-5	2.4164629505613505E-4	0	0	22.769495412844037	225.72909863335056	HLA-DRB5;STAT1;HLA-DRB1;HLA-DPA1
Intestinal immune network for IgA production	3/48	8.761357421756333E-5	3.8448620054298176E-4	0	0	40.24040404040404	375.9489772934714	HLA-DRB5;HLA-DRB1;HLA-DPA1
Natural killer cell mediated cytotoxicity	4/131	8.801491337730908E-5	3.8448620054298176E-4	0	0	19.5246062992126	182.320857336683	KLRC3;HLA-C;KLRC1;KIR2DL2
Cell adhesion molecules (CAMs)	4/145	1.3035358440931176E-4	5.409673752986439E-4	0	0	17.57358156028369	157.20025477533522	HLA-DRB5;HLA-C;HLA-DRB1;HLA-DPA1
Phagosome	4/152	1.5630748714271127E-4	6.177867348973827E-4	0	0	16.736486486486488	146.67330259192536	HLA-DRB5;HLA-C;HLA-DRB1;HLA-DPA1
Herpes simplex virus 1 infection	6/492	2.236293506785952E-4	8.436925502874273E-4	0	0	8.015637860082304	67.37560884311058	CD74;HLA-DRB5;STAT1;HLA-C;HLA-DRB1;HLA-DPA1
Influenza A	4/171	2.454572555952671E-4	8.565272859766282E-4	0	0	14.81811377245509	123.17390721528936	HLA-DRB5;STAT1;HLA-DRB1;HLA-DPA1
Staphylococcus aureus infection	3/68	2.4767054052336236E-4	8.565272859766282E-4	0	0	27.83076923076923	231.0903198395103	HLA-DRB5;HLA-DRB1;HLA-DPA1
Toll-like receptor signaling pathway	3/104	8.608532254151948E-4	0.0028580327083784465	0	0	17.87848784878488	126.17897516083079	STAT1;CCL4;FOS
Osteoclast differentiation	3/127	0.0015319179221077864	0.004890353366728703	0	0	14.545454545454545	94.27250595995088	STAT1;FOS;JUNB
Systemic lupus erythematosus	3/133	0.001748395382888248	0.005374696917767577	0	0	13.86993006993007	88.06097432176118	HLA-DRB5;HLA-DRB1;HLA-DPA1
Ribosome	3/153	0.0026047525056612404	0.007721230641781534	0	0	12.008484848484848	71.45549978045898	RPS26;RPS2;RPS4Y1
Kaposi sarcoma-associated herpesvirus infection	3/186	0.004509658570779794	0.012906953840507687	0	0	9.82662692498758	53.07885780214594	STAT1;HLA-C;FOS
Prolactin signaling pathway	2/70	0.007044828478533925	0.01949069212394386	0	0	17.21107266435986	85.28880762599312	STAT1;FOS
Salmonella infection	2/86	0.010471871180313822	0.02803759057954991	0	0	13.92156862745098	63.469302191660454	CCL4;FOS
IL-17 signaling pathway	2/93	0.012160803631517045	0.031542084419247336	0	0	12.846153846153847	56.6455947582395	FOS;S100A8
TNF signaling pathway	2/110	0.016719642961665903	0.04205243532782636	0	0	10.814814814814815	44.24525701674489	FOS;JUNB
Measles	2/138	0.025550405485356188	0.061406848474977	0	0	8.576124567474048	31.449524344266237	STAT1;FOS
Fluid shear stress and atherosclerosis	2/139	0.025894454176195122	0.061406848474977	0	0	8.513095749248604	31.10452317575696	DUSP1;FOS
Oxytocin signaling pathway	2/153	0.030907217145202035	0.07125830619588247	0	0	7.718348266458902	26.83488741578107	CD38;FOS
Cellular senescence	2/160	0.0335468737679549	0.07525379791189883	0	0	7.373790022338049	25.03262791256568	HLA-C;KIR2DL2
Hepatitis B	2/163	0.034704482115571735	0.07580189514716984	0	0	7.235294117647059	24.317001837136853	STAT1;FOS
NOD-like receptor signaling pathway	2/178	0.040721497672269645	0.08666370017431745	0	0	6.613636363636363	21.170244230563654	GBP5;STAT1
Chemokine signaling pathway	2/190	0.04579868044407775	0.09503226192146133	0	0	6.187734668335419	19.0798798469766	STAT1;CCL4
Nicotinate and nicotinamide metabolism	1/30	0.05265094136520382	0.10404828888837898	0	0	19.64039408866995	57.82271782479102	CD38
Pentose phosphate pathway	1/30	0.05265094136520382	0.10404828888837898	0	0	19.64039408866995	57.82271782479102	TKTL1
Human immunodeficiency virus 1 infection	2/212	0.05567454002905605	0.1074648098235268	0	0	5.533333333333333	15.981552212648836	HLA-C;FOS
Human cytomegalovirus infection	2/225	0.061832756277168235	0.11663906297738554	0	0	5.207333157478238	14.493685032744628	CCL4;HLA-C
African trypanosomiasis	1/37	0.06454276442499271	0.11904554327276434	0	0	15.815873015873017	43.34224956187957	HBB
Ferroptosis	1/40	0.06959471740161192	0.12557307705073456	0	0	14.597069597069597	38.90216284428102	PCBP2
Proteasome	1/45	0.077955752812053	0.13766654220000848	0	0	12.935064935064934	33.0052912902955	PSME2
Malaria	1/49	0.08459194359992496	0.1462735691415369	0	0	11.854761904761904	29.280269023639796	HBB
MAPK signaling pathway	2/295	0.09850768874527491	0.1668599625685269	0	0	3.949206986548886	9.15276376394488	DUSP1;FOS
Cytosolic DNA-sensing pathway	1/63	0.10745492813475709	0.17837518070369676	0	0	9.17142857142857	20.45855706834833	CCL4
Amphetamine addiction	1/68	0.11548495817986322	0.18794610841036563	0	0	8.484861407249467	18.315549019302413	FOS
Human papillomavirus infection	2/330	0.11867933640535035	0.18834612999000605	0	0	3.5215208034433285	7.505523198245952	STAT1;HLA-C
B cell receptor signaling pathway	1/71	0.120269215535787	0.18834612999000605	0	0	8.12	17.198343400000635	FOS
Pancreatic cancer	1/75	0.12660910599668915	0.19344602463738456	0	0	7.67953667953668	15.870920964553154	STAT1
Pertussis	1/76	0.12818712475971267	0.19344602463738456	0	0	7.576761904761905	15.564670508835613	FOS
Colorectal cancer	1/86	0.14381562741602863	0.2131553049201853	0	0	6.6820168067226895	12.957921780117758	FOS
Salivary secretion	1/90	0.1499904635419038	0.2184071662101406	0	0	6.380417335473515	12.10482289581807	CD38
NF-kappa B signaling pathway	1/95	0.15764814604402158	0.21869005588468432	0	0	6.03951367781155	11.157335077597404	CCL4
Circadian entrainment	1/97	0.16069240232057513	0.21869005588468432	0	0	5.913095238095238	10.810694930482056	FOS
Pancreatic secretion	1/98	0.16221051665136102	0.21869005588468432	0	0	5.851840942562592	10.643681183156218	CD38
Choline metabolism in cancer	1/99	0.16372596120984984	0.21869005588468432	0	0	5.791836734693877	10.48068313038553	FOS
AGE-RAGE signaling pathway in diabetic complications	1/100	0.16523874056701404	0.21869005588468432	0	0	5.733044733044733	10.321566994169176	STAT1
T cell receptor signaling pathway	1/101	0.1667488592559496	0.21869005588468432	0	0	5.675428571428571	10.1662047056792	FOS
Chagas disease (American trypanosomiasis)	1/103	0.16976113283221708	0.21869005588468432	0	0	5.563585434173669	9.866256172409017	FOS
C-type lectin receptor signaling pathway	1/104	0.17126329677716243	0.21869005588468432	0	0	5.509292649098474	9.721439750246084	STAT1
Parathyroid hormone synthesis, secretion and action	1/106	0.17425970165143273	0.21914477631922602	0	0	5.403809523809524	9.441582225640868	FOS
Cholinergic synapse	1/112	0.1831858560080366	0.22539919317385346	0	0	5.11016731016731	8.67325208629207	FOS
Serotonergic synapse	1/113	0.1846643992267715	0.22539919317385346	0	0	5.064285714285714	8.554668200781553	DUSP1
Thyroid hormone signaling pathway	1/116	0.18908443371064654	0.22744939127512553	0	0	4.9314285714285715	8.213598182391156	STAT1
Relaxin signaling pathway	1/130	0.2094051127694752	0.24647199770170797	0	0	4.393133997785161	6.868597195588142	FOS
Dopaminergic synapse	1/131	0.21083749200989477	0.24647199770170797	0	0	4.359120879120879	6.785702334197538	FOS
Estrogen signaling pathway	1/137	0.21937893133793554	0.252895156959009	0	0	4.165546218487395	6.318945182020532	FOS
Apoptosis	1/143	0.22783046392268444	0.259040116514833	0	0	3.9883299798792757	5.899352272449898	FOS
Breast cancer	1/147	0.2334153253217432	0.261803675698712	0	0	3.8782778864970644	5.642645727610285	FOS
Hepatitis C	1/155	0.24446747821692336	0.26980242000961147	0	0	3.675324675324675	5.177330608217989	STAT1
Pathways in cancer	2/530	0.24704799904494545	0.26980242000961147	0	0	2.165329768270945	3.027504823668353	STAT1;FOS
JAK-STAT signaling pathway	1/162	0.25401090801691445	0.2702936585308192	0	0	3.5142857142857142	4.815900067322253	STAT1
Necroptosis	1/162	0.25401090801691445	0.2702936585308192	0	0	3.5142857142857142	4.815900067322253	STAT1
Calcium signaling pathway	1/188	0.28844252019989663	0.30304720476698005	0	0	3.021695951107716	3.756752045112455	CD38
Viral carcinogenesis	1/201	0.30507388351607073	0.3165141541479234	0	0	2.8234285714285714	3.35197804412599	HLA-C
cAMP signaling pathway	1/212	0.31885085819729947	0.32672371889352914	0	0	2.674746106973595	3.0573198964761987	FOS
Endocytosis	1/244	0.35743657606216495	0.3617955586970694	0	0	2.31875367430923	2.385527617353574	HLA-C
Cytokine-cytokine receptor interaction	1/294	0.41350882092654506	0.41350882092654506	0	0	1.918186250609459	1.6939050708599463	CCL4

## Sheet: NKT - KEGG
Kyoto Encyclopedia of Genes and Genomes (KEGG) pathway analysis of differentially expressed genes in bacterial versus fungal late sepsis NKT cells
Term	Overlap	P-value	Adjusted P-value	Old P-value	Old Adjusted P-value	Odds Ratio	Combined Score	Genes
Ribosome	5/153	3.0157889538845854E-9	9.047366861653756E-9	0	0	167.59290540540542	3288.0729798122065	RPS26;RPL21;RPL12;RPS2;RPS4Y1
Antigen processing and presentation	1/77	0.03412767845192772	0.05119151767789158	0	0	32.754934210526315	110.63459017539783	KLRC3
Natural killer cell mediated cytotoxicity	1/131	0.057439821062312685	0.057439821062312685	0	0	19.097115384615385	54.560792270090865	KLRC3

## Sheet: B - KEGG
Kyoto Encyclopedia of Genes and Genomes (KEGG) pathway analysis of differentially expressed genes in bacterial versus fungal late sepsis B cells
Term	Overlap	P-value	Adjusted P-value	Old P-value	Old Adjusted P-value	Odds Ratio	Combined Score	Genes
Ribosome	2/153	0.004981020270673796	0.10517626147830576	0	0	21.892935982339957	116.07898544997373	RPS26;RPS4Y1
Asthma	1/31	0.02148947938555657	0.10517626147830576	0	0	51.16923076923077	196.4996601316088	HLA-DRB5
RNA polymerase	1/31	0.02148947938555657	0.10517626147830576	0	0	51.16923076923077	196.4996601316088	POLR2J3
African trypanosomiasis	1/37	0.025598893875467085	0.10517626147830576	0	0	42.62820512820513	156.2411590204543	HBB
Allograft rejection	1/38	0.026282236384327425	0.10517626147830576	0	0	41.474012474012476	150.91820759135345	HLA-DRB5
Graft-versus-host disease	1/41	0.02832959509733448	0.10517626147830576	0	0	38.35769230769231	136.70099489654157	HLA-DRB5
Type I diabetes mellitus	1/43	0.029692279563515972	0.10517626147830576	0	0	36.527472527472526	128.46230708138887	HLA-DRB5
Intestinal immune network for IgA production	1/48	0.03309123150218267	0.10517626147830576	0	0	32.633387888707034	111.23047645903023	HLA-DRB5
Malaria	1/49	0.03376969386509401	0.10517626147830576	0	0	31.951923076923077	108.25923449477123	HBB
Autoimmune thyroid disease	1/53	0.036479125395076716	0.10517626147830576	0	0	29.488165680473372	97.63576151436209	HLA-DRB5
Viral myocarditis	1/59	0.04053004806447805	0.10517626147830576	0	0	26.42970822281167	84.7260236205579	HLA-DRB5
Cytosolic DNA-sensing pathway	1/63	0.043221871427467695	0.10517626147830576	0	0	24.719602977667495	77.65437409472437	AIM2
Inflammatory bowel disease (IBD)	1/65	0.04456515191829398	0.10517626147830576	0	0	23.94471153846154	74.4872822237409	HLA-DRB5
Staphylococcus aureus infection	1/68	0.046576789586793774	0.10517626147830576	0	0	22.869115958668196	70.13164167770657	HLA-DRB5
B cell receptor signaling pathway	1/71	0.04858449389017961	0.10517626147830576	0	0	21.885714285714286	66.19226727807713	IFITM1
Leishmaniasis	1/74	0.05058827191294091	0.10517626147830576	0	0	20.98314014752371	62.6144353100612	HLA-DRB5
Antigen processing and presentation	1/77	0.05258813073915288	0.10517626147830576	0	0	20.15182186234818	59.35245231348692	HLA-DRB5
Rheumatoid arthritis	1/91	0.061869192229165065	0.11189379243199356	0	0	17.005128205128205	47.32073015810725	HLA-DRB5
Th1 and Th2 cell differentiation	1/92	0.06252888400611405	0.11189379243199356	0	0	16.817413355874894	46.620000334774936	HLA-DRB5
Hematopoietic cell lineage	1/97	0.06582088646897687	0.11189550699726067	0	0	15.9375	43.36303795043664	HLA-DRB5
Th17 cell differentiation	1/107	0.07237271302138136	0.1171748687012841	0	0	14.426705370101596	37.88345989762488	HLA-DRB5
Toxoplasmosis	1/113	0.0762833015257954	0.11789237508532018	0	0	13.649725274725276	35.124854668215484	HLA-DRB5
Systemic lupus erythematosus	1/133	0.08920831552654583	0.1318731620827199	0	0	11.56993006993007	27.961987399777197	HLA-DRB5
Cell adhesion molecules (CAMs)	1/145	0.09688250588107172	0.13725021666485163	0	0	10.599358974358974	24.74162061287202	HLA-DRB5
Phagosome	1/152	0.10133134438283466	0.13781062836065514	0	0	10.10443199184921	23.1326773144184	HLA-DRB5
RNA transport	1/165	0.10953952979240406	0.1386979874900324	0	0	9.297373358348969	20.560860328803205	EIF1AY
Influenza A	1/171	0.11330439472463219	0.1386979874900324	0	0	8.966515837104073	19.52617820756177	HLA-DRB5
NOD-like receptor signaling pathway	1/178	0.11767805399440506	0.1386979874900324	0	0	8.608865710560625	18.421274429233133	AIM2
Tuberculosis	1/179	0.11830122462385118	0.1386979874900324	0	0	8.560069144338808	18.27164868713807	HLA-DRB5
Huntington disease	1/193	0.12698281058184513	0.1439138519927578	0	0	7.930288461538462	16.36576446196824	POLR2J3
Epstein-Barr virus infection	1/201	0.13190801019021928	0.14467330149895016	0	0	7.61	15.41520024287621	HLA-DRB5
Human T-cell leukemia virus 1 infection	1/219	0.14289552606511263	0.15182649644418217	0	0	6.9752999294283695	13.57143303639385	HLA-DRB5
PI3K-Akt signaling pathway	1/354	0.22127764963540655	0.2279830329576916	0	0	4.278274133798213	6.453079312472533	TCL1A
Herpes simplex virus 1 infection	1/492	0.2944805930529813	0.2944805930529813	0	0	3.05420648597838	3.7338962433652614	HLA-DRB5

## Sheet: pDC - KEGG
Kyoto Encyclopedia of Genes and Genomes (KEGG) pathway analysis of differentially expressed genes in bacterial versus fungal late sepsis plasmacytoid dendritic cells
Term	Overlap	P-value	Adjusted P-value	Old P-value	Old Adjusted P-value	Odds Ratio	Combined Score	Genes
Ribosome	4/153	1.4501070866552276E-5	5.075374803293297E-4	0	0	33.27348993288591	370.70953605052307	RPS26;RPL12;RPS2;RPS4Y1
Allograft rejection	2/38	6.535983868982156E-4	0.007324038945035863	0	0	61.55555555555556	451.387965030658	GZMB;HLA-DQA1
Graft-versus-host disease	2/41	7.610076105649785E-4	0.007324038945035863	0	0	56.81196581196581	407.9591818331578	GZMB;HLA-DQA1
Type I diabetes mellitus	2/43	8.370330222898128E-4	0.007324038945035863	0	0	54.03523035230352	382.87456973669936	GZMB;HLA-DQA1
Autoimmune thyroid disease	2/53	0.001269705243146536	0.008887936702025753	0	0	43.41830065359477	289.55536610866125	GZMB;HLA-DQA1
Transcriptional misregulation in cancer	2/186	0.014642007150812004	0.08541170837973669	0	0	11.954106280193237	50.49247947405065	IGFBP3;GZMB
Asthma	1/31	0.030561860107418466	0.15280930053709232	0	0	35.0	122.08008572013848	HLA-DQA1
Ferroptosis	1/40	0.039267132268101	0.1707629103063129	0	0	26.910931174089068	87.12057233834933	PCBP2
Intestinal immune network for IgA production	1/48	0.046942764384003306	0.1707629103063129	0	0	22.32138857782755	68.27724816722397	HLA-DQA1
Viral myocarditis	1/59	0.05740168618341881	0.1707629103063129	0	0	18.078039927404717	51.661282065881295	HLA-DQA1
Inflammatory bowel disease (IBD)	1/65	0.06306050110792741	0.1707629103063129	0	0	16.37828947368421	45.26403459739593	HLA-DQA1
Staphylococcus aureus infection	1/68	0.06587779162640937	0.1707629103063129	0	0	15.642576590730558	42.547087131862945	HLA-DQA1
p53 signaling pathway	1/72	0.0696216623496152	0.1707629103063129	0	0	14.758339510748703	39.326245034816516	IGFBP3
Leishmaniasis	1/74	0.07148824794328613	0.1707629103063129	0	0	14.352559480894016	37.865241152955655	HLA-DQA1
Antigen processing and presentation	1/77	0.0742814572247087	0.1707629103063129	0	0	13.78393351800554	35.8367650118558	HLA-DQA1
Rheumatoid arthritis	1/91	0.0872112207421384	0.1707629103063129	0	0	11.631578947368421	28.37433281380585	HLA-DQA1
Th1 and Th2 cell differentiation	1/92	0.08812818006415338	0.1707629103063129	0	0	11.503181029496819	27.940800328399295	HLA-DQA1
IL-17 signaling pathway	1/93	0.08904426426227521	0.1707629103063129	0	0	11.377574370709382	27.518048057317102	S100A8
Hematopoietic cell lineage	1/97	0.09269986559485559	0.1707629103063129	0	0	10.901315789473685	25.927561451957157	HLA-DQA1
Th17 cell differentiation	1/107	0.10177799649017215	0.17811149385780126	0	0	9.867924528301886	22.547826080103853	HLA-DQA1
Toxoplasmosis	1/113	0.10718338491793168	0.17863897486321947	0	0	9.336466165413533	20.850327266654197	HLA-DQA1
Natural killer cell mediated cytotoxicity	1/131	0.12321474956792654	0.1896917804400657	0	0	8.036437246963562	16.82690539004688	GZMB
Systemic lupus erythematosus	1/133	0.12497903497150159	0.1896917804400657	0	0	7.913875598086125	16.457769102687624	HLA-DQA1
Apoptosis	1/143	0.1337499897609051	0.1896917804400657	0	0	7.3528539659006675	14.792346387731271	GZMB
Cell adhesion molecules (CAMs)	1/145	0.13549412888576123	0.1896917804400657	0	0	7.25	14.491495524216843	HLA-DQA1
Phagosome	1/152	0.14157238091538993	0.1905285477128231	0	0	6.911467410247473	13.511532897552032	HLA-DQA1
Cellular senescence	1/160	0.14846923950262148	0.1905285477128231	0	0	6.561072492552135	12.514441940512807	IGFBP3
RNA transport	1/165	0.15275300951035142	0.1905285477128231	0	0	6.359435173299102	11.948952474473323	EIF1AY
Influenza A	1/171	0.15786651096205342	0.1905285477128231	0	0	6.13312693498452	11.321785872550063	HLA-DQA1
Tuberculosis	1/179	0.1646389193089532	0.19207873919377874	0	0	5.855115316380839	10.56263137333112	HLA-DQA1
Epstein-Barr virus infection	1/201	0.18299727552008083	0.20660982720009127	0	0	5.205263157894737	8.840015210340173	HLA-DQA1
Human T-cell leukemia virus 1 infection	1/219	0.19773200515011385	0.21626938063293702	0	0	4.771125060357315	7.733243102972645	HLA-DQA1
MAPK signaling pathway	1/295	0.25720779070571465	0.26787257910977397	0	0	3.524167561761547	4.785364919344118	STMN1
MicroRNAs in cancer	1/299	0.26021907684949475	0.26787257910977397	0	0	3.4761568350406216	4.679711480884057	STMN1
Herpes simplex virus 1 infection	1/492	0.39249295744744983	0.39249295744744983	0	0	2.089077071497481	1.9537815144921202	HLA-DQA1

[truncated: 9 more sheets: CD4T - GO, CD8T - GO, Act.CD4T - GO, Act.CD8T - GO, Treg - GO, NK - GO, NKT - GO, B - GO, pDC - GO]
